# Supplementary material for: Tectal etiology for irrepressible saccades: a case study in a Rhesus monkey
Source: F1000Res. 2013 Sep 10;2:85. Originally published 2013 Mar 12. [Version 2] doi: 10.12688/f1000research.2-85.v2 (PMC3829126; doi:10.12688/f1000research.2-85.v2)
Supplement: A case of irrepressible saccadic intrusions in a Rhesus monkey: data and scripts — Irrepressible saccadic intrusions. Data was collected immediately following the inception of the intrusive eye jerks and for the next three consecutive days. Data files contain millisecond by millisecond representations of the eye movement deficits discussed in this manuscript, collected in both the light and dark. Each file contains approximately 100 seconds of data presented here in the Spike2 data format or as a text files. [file f1000research-2-1722-s0000.tgz]

Archive with 15 entries (15 files):
- Day__0__Dark_.txt
- Day__3__Dark_.smr
- QuickSaccadeAnalysis.s2s
- Day__3__Light_.smr
- Day__3__Light_.txt
- Day__0__Dark_.smr
- Day__1__Dark_.txt
- Day__1__Dark_.smr
- Day__1__Light_.txt
- Day__1__Light_.smr
- Day__2__Dark_.smr
- Day__2__Dark_.txt
- Day__2__Light_.txt
- Day__2__Light_.smr
- Day__3__Dark_.txt
