# Supplementary material for: Tectal etiology for irrepressible saccades: a case study in a Rhesus monkey
Source: F1000Res. 2013 Sep 10;2:85. Originally published 2013 Mar 12. [Version 2] doi: 10.12688/f1000research.2-85.v2 (PMC3829126; doi:10.12688/f1000research.2-85.v2)
Supplement: A case of irrepressible saccadic intrusions in a Rhesus monkey: data and scripts — Irrepressible saccadic intrusions. Data was collected immediately following the inception of the intrusive eye jerks and for the next three consecutive days. Data files contain millisecond by millisecond representations of the eye movement deficits discussed in this manuscript, collected in both the light and dark. Each file contains approximately 100 seconds of data presented here in the Spike2 data format or as a text files. [file f1000research-2-1722-s0000.tgz › Day__0__Dark_.txt]

HeyePos	VeyePos
-20.000	-5.800
-20.000	-5.810
-20.000	-5.830
-20.000	-5.850
-20.000	-5.860
-20.000	-5.870
-20.000	-5.890
-20.000	-5.900
-20.000	-5.900
-20.000	-5.890
-20.000	-5.890
-20.000	-5.900
-20.000	-5.910
-20.000	-5.900
-20.000	-5.900
-20.000	-5.900
-20.000	-5.900
-20.000	-5.890
-20.000	-5.890
-20.000	-5.880
-20.000	-5.890
-20.000	-5.900
-20.000	-5.900
-20.000	-5.900
-20.000	-5.910
-20.000	-5.900
-20.000	-5.900
-20.000	-5.880
-20.000	-5.880
-20.000	-5.890
-20.000	-5.890
-20.000	-5.880
-20.000	-5.890
-20.000	-5.880
-20.000	-5.900
-20.000	-5.900
-20.000	-5.910
-20.000	-5.900
-20.000	-5.900
-20.000	-5.900
-20.000	-5.900
-20.000	-5.900
-20.000	-5.910
-20.000	-5.910
-20.000	-5.920
-20.000	-5.900
-20.000	-5.890
-20.000	-5.890
-20.000	-5.890
-20.000	-5.900
-20.000	-5.890
-20.000	-5.890
-20.000	-5.890
-20.000	-5.900
-20.000	-5.900
-20.000	-5.900
-20.000	-5.910
-20.000	-5.920
-20.000	-5.910
-20.000	-5.900
-20.000	-5.900
-20.000	-5.900
-20.000	-5.890
-20.000	-5.900
-20.000	-5.900
-20.000	-5.900
-20.000	-5.900
-20.000	-5.890
-20.000	-5.890
-20.000	-5.900
-20.000	-5.900
-20.000	-5.910
-20.000	-5.900
-20.000	-5.890
-20.000	-5.900
-20.000	-5.900
-20.000	-5.900
-20.000	-5.900
-20.000	-5.910
-20.000	-5.910
-20.000	-5.910
-20.000	-5.900
-20.000	-5.910
-20.000	-5.910
-20.000	-5.910
-20.000	-5.920
-20.000	-5.900
-20.000	-5.910
-20.000	-5.920
-20.000	-5.910
-20.000	-5.910
-20.000	-5.910
-20.000	-5.910
-20.000	-5.910
-20.000	-5.910
-20.000	-5.910
-20.000	-5.910
-20.000	-5.910
-20.000	-5.920
-20.000	-5.920
-20.000	-5.920
-20.000	-5.920
-20.000	-5.910
-20.000	-5.910
-20.000	-5.910
-20.000	-5.910
-20.000	-5.920
-20.000	-5.910
-20.000	-5.920
-20.000	-5.920
-20.000	-5.920
-20.000	-5.910
-20.000	-5.910
-20.000	-5.920
-20.000	-5.910
-20.000	-5.920
-20.000	-5.920
-20.000	-5.920
-20.000	-5.900
-20.000	-5.900
-20.000	-5.900
-20.000	-5.910
-20.000	-5.900
-20.000	-5.910
-20.000	-5.900
-20.000	-5.910
-20.000	-5.910
-20.000	-5.900
-20.000	-5.910
-20.000	-5.900
-20.000	-5.900
-20.000	-5.900
-20.000	-5.910
-20.000	-5.920
-20.000	-5.910
-20.000	-5.920
-20.000	-5.910
-20.000	-5.920
-20.000	-5.910
-20.000	-5.920
-20.000	-5.920
-20.000	-5.910
-20.000	-5.910
-20.000	-5.910
-20.000	-5.920
-20.000	-5.930
-20.000	-5.930
-20.000	-5.930
-20.000	-5.940
-20.000	-5.930
-20.000	-5.940
-20.000	-5.930
-20.000	-5.940
-20.000	-5.940
-20.000	-5.940
-20.000	-5.940
-20.000	-5.930
-20.000	-5.920
-20.000	-5.930
-20.000	-5.940
-20.000	-5.940
-20.000	-5.920
-20.000	-5.920
-20.000	-5.920
-20.000	-5.930
-20.000	-5.920
-20.000	-5.920
-20.000	-5.930
-20.000	-5.930
-20.000	-5.930
-20.000	-5.930
-20.000	-5.920
-20.000	-5.930
-20.000	-5.940
-20.000	-5.940
-20.000	-5.940
-20.000	-5.930
-20.000	-5.930
-20.000	-5.920
-20.000	-5.930
-20.000	-5.930
-20.000	-5.930
-20.000	-5.930
-20.000	-5.940
-20.000	-5.930
-20.000	-5.910
-20.000	-5.920
-20.000	-5.920
-20.000	-5.930
-20.000	-5.930
-20.000	-5.930
-20.000	-5.910
-20.000	-5.910
-20.000	-5.910
-20.000	-5.920
-20.000	-5.920
-20.000	-5.920
-20.000	-5.910
-20.000	-5.930
-20.000	-5.920
-20.000	-5.910
-20.000	-5.920
-20.000	-5.930
-20.000	-5.930
-20.000	-5.930
-20.000	-5.910
-20.000	-5.920
-20.000	-5.920
-20.000	-5.900
-20.000	-5.900
-20.000	-5.910
-20.000	-5.920
-20.000	-5.910
-20.000	-5.900
-20.000	-5.900
-20.000	-5.900
-20.000	-5.890
-20.000	-5.900
-20.000	-5.890
-20.000	-5.900
-20.000	-5.890
-20.000	-5.880
-20.000	-5.900
-20.000	-5.910
-20.000	-5.900
-20.000	-5.900
-20.000	-5.900
-20.000	-5.890
-20.000	-5.900
-20.000	-5.910
-20.000	-5.910
-20.000	-5.910
-20.000	-5.900
-20.000	-5.900
-20.000	-5.900
-20.000	-5.900
-20.000	-5.900
-20.000	-5.910
-20.000	-5.900
-20.000	-5.900
-20.000	-5.890
-20.000	-5.890
-20.000	-5.900
-20.000	-5.890
-20.000	-5.890
-20.000	-5.890
-20.000	-5.900
-20.000	-5.890
-20.000	-5.870
-20.000	-5.890
-20.000	-5.890
-20.000	-5.890
-20.000	-5.890
-20.000	-5.900
-20.000	-5.900
-20.000	-5.910
-20.000	-5.900
-20.000	-5.900
-20.000	-5.900
-20.000	-5.880
-20.000	-5.880
-20.000	-5.880
-20.000	-5.900
-20.000	-5.900
-20.000	-5.900
-20.000	-5.900
-20.000	-5.900
-20.000	-5.900
-20.000	-5.890
-20.000	-5.890
-20.000	-5.880
-20.000	-5.900
-20.000	-5.900
-20.000	-5.890
-20.000	-5.900
-20.000	-5.890
-20.000	-5.890
-20.000	-5.890
-20.000	-5.890
-20.000	-5.910
-20.000	-5.910
-20.000	-5.910
-20.000	-5.930
-20.000	-5.950
-20.000	-5.970
-20.000	-6.000
-20.000	-6.050
-20.000	-6.120
-20.000	-6.190
-19.860	-6.240
-19.600	-6.290
-19.320	-6.320
-18.990	-6.330
-18.630	-6.360
-18.270	-6.400
-17.860	-6.440
-17.420	-6.500
-16.980	-6.550
-16.540	-6.630
-16.070	-6.700
-15.600	-6.780
-15.100	-6.840
-14.600	-6.890
-14.070	-6.940
-13.540	-7.000
-13.010	-7.060
-12.460	-7.130
-11.920	-7.170
-11.400	-7.220
-10.860	-7.270
-10.340	-7.340
-9.800	-7.390
-9.280	-7.440
-8.760	-7.470
-8.270	-7.490
-7.800	-7.510
-7.360	-7.510
-6.960	-7.520
-6.580	-7.530
-6.200	-7.540
-5.810	-7.540
-5.440	-7.550
-5.080	-7.560
-4.720	-7.580
-4.380	-7.570
-4.000	-7.550
-3.620	-7.540
-3.240	-7.510
-2.840	-7.470
-2.470	-7.450
-2.120	-7.420
-1.800	-7.370
-1.470	-7.320
-1.120	-7.290
-0.780	-7.260
-0.470	-7.230
-0.160	-7.180
0.160	-7.140
0.430	-7.100
0.700	-7.070
0.990	-7.040
1.280	-7.020
1.570	-6.990
1.870	-6.990
2.160	-6.990
2.460	-7.010
2.790	-7.070
3.120	-7.120
3.450	-7.200
3.780	-7.310
4.090	-7.420
4.410	-7.550
4.770	-7.680
5.130	-7.830
5.470	-7.990
5.830	-8.140
6.170	-8.320
6.540	-8.500
6.900	-8.670
7.290	-8.850
7.620	-9.010
7.940	-9.180
8.240	-9.360
8.540	-9.520
8.820	-9.690
9.070	-9.870
9.320	-10.060
9.590	-10.250
9.830	-10.440
10.070	-10.630
10.290	-10.820
10.510	-11.000
10.710	-11.170
10.910	-11.330
11.100	-11.470
11.280	-11.610
11.460	-11.750
11.620	-11.890
11.790	-12.070
11.930	-12.230
12.090	-12.400
12.210	-12.580
12.340	-12.770
12.460	-12.950
12.580	-13.130
12.700	-13.260
12.770	-13.400
12.830	-13.510
12.890	-13.590
12.940	-13.670
12.990	-13.710
13.030	-13.740
13.060	-13.760
13.070	-13.770
13.100	-13.780
13.100	-13.770
13.110	-13.770
13.110	-13.760
13.130	-13.760
13.130	-13.750
13.140	-13.760
13.140	-13.770
13.150	-13.770
13.140	-13.760
13.160	-13.760
13.160	-13.770
13.160	-13.770
13.160	-13.770
13.170	-13.770
13.180	-13.770
13.180	-13.770
13.170	-13.760
13.160	-13.750
13.160	-13.750
13.170	-13.750
13.160	-13.750
13.160	-13.750
13.160	-13.760
13.160	-13.760
13.160	-13.750
13.150	-13.760
13.150	-13.760
13.130	-13.770
13.150	-13.760
13.150	-13.740
13.140	-13.750
13.140	-13.740
13.140	-13.740
13.130	-13.740
13.140	-13.740
13.150	-13.730
13.140	-13.740
13.140	-13.740
13.140	-13.740
13.140	-13.740
13.140	-13.740
13.130	-13.730
13.130	-13.730
13.130	-13.740
13.130	-13.730
13.130	-13.730
13.130	-13.740
13.130	-13.730
13.130	-13.730
13.130	-13.720
13.140	-13.720
13.130	-13.720
13.130	-13.720
13.130	-13.720
13.130	-13.720
13.120	-13.710
13.120	-13.720
13.130	-13.720
13.130	-13.720
13.130	-13.730
13.130	-13.730
13.120	-13.730
13.120	-13.730
13.120	-13.730
13.120	-13.730
13.130	-13.730
13.130	-13.730
13.130	-13.740
13.130	-13.730
13.130	-13.730
13.130	-13.730
13.130	-13.730
13.130	-13.730
13.130	-13.720
13.130	-13.720
13.120	-13.730
13.130	-13.730
13.120	-13.740
13.130	-13.740
13.130	-13.740
13.120	-13.730
13.130	-13.740
13.130	-13.740
13.140	-13.750
13.140	-13.740
13.130	-13.740
13.130	-13.740
13.110	-13.740
13.120	-13.750
13.110	-13.750
13.130	-13.740
13.130	-13.740
13.120	-13.740
13.120	-13.740
13.120	-13.740
13.110	-13.740
13.120	-13.740
13.130	-13.740
13.130	-13.720
13.130	-13.730
13.130	-13.730
13.130	-13.730
13.130	-13.730
13.130	-13.740
13.130	-13.730
13.130	-13.730
13.120	-13.720
13.120	-13.720
13.120	-13.730
13.120	-13.730
13.130	-13.730
13.130	-13.740
13.120	-13.730
13.130	-13.740
13.110	-13.740
13.120	-13.740
13.120	-13.740
13.130	-13.750
13.130	-13.740
13.130	-13.730
13.130	-13.730
13.120	-13.740
13.120	-13.750
13.130	-13.740
13.130	-13.740
13.130	-13.740
13.130	-13.740
13.130	-13.750
13.130	-13.760
13.130	-13.750
13.130	-13.760
13.140	-13.750
13.140	-13.770
13.140	-13.770
13.150	-13.770
13.140	-13.760
13.140	-13.770
13.130	-13.770
13.140	-13.760
13.160	-13.760
13.160	-13.750
13.150	-13.760
13.140	-13.750
13.130	-13.750
13.140	-13.760
13.140	-13.760
13.140	-13.760
13.150	-13.760
13.160	-13.750
13.160	-13.760
13.160	-13.750
13.170	-13.760
13.170	-13.750
13.160	-13.740
13.170	-13.740
13.170	-13.740
13.170	-13.740
13.180	-13.740
13.160	-13.730
13.170	-13.750
13.190	-13.760
13.200	-13.750
13.180	-13.750
13.190	-13.760
13.180	-13.760
13.190	-13.750
13.200	-13.740
13.190	-13.740
13.180	-13.740
13.190	-13.740
13.200	-13.740
13.210	-13.730
13.200	-13.730
13.200	-13.730
13.200	-13.730
13.200	-13.730
13.180	-13.730
13.180	-13.740
13.180	-13.740
13.180	-13.730
13.180	-13.740
13.200	-13.750
13.200	-13.740
13.210	-13.740
13.200	-13.740
13.220	-13.740
13.210	-13.730
13.200	-13.720
13.200	-13.730
13.210	-13.720
13.220	-13.730
13.220	-13.730
13.220	-13.730
13.210	-13.730
13.200	-13.730
13.220	-13.730
13.230	-13.720
13.230	-13.720
13.230	-13.730
13.230	-13.720
13.230	-13.720
13.230	-13.730
13.230	-13.720
13.230	-13.730
13.220	-13.720
13.220	-13.720
13.220	-13.720
13.220	-13.720
13.240	-13.720
13.240	-13.720
13.240	-13.720
13.240	-13.730
13.220	-13.730
13.220	-13.720
13.220	-13.720
13.220	-13.720
13.230	-13.720
13.230	-13.720
13.230	-13.730
13.240	-13.730
13.230	-13.740
13.220	-13.730
13.220	-13.720
13.220	-13.730
13.240	-13.730
13.230	-13.720
13.230	-13.720
13.220	-13.720
13.220	-13.730
13.230	-13.730
13.230	-13.720
13.250	-13.710
13.250	-13.710
13.240	-13.710
13.240	-13.710
13.230	-13.710
13.230	-13.700
13.240	-13.700
13.240	-13.710
13.240	-13.710
13.250	-13.710
13.240	-13.700
13.240	-13.700
13.230	-13.690
13.240	-13.690
13.250	-13.700
13.240	-13.710
13.230	-13.700
13.230	-13.700
13.230	-13.710
13.250	-13.700
13.240	-13.700
13.240	-13.690
13.230	-13.700
13.230	-13.700
13.240	-13.690
13.240	-13.690
13.240	-13.690
13.240	-13.690
13.240	-13.690
13.240	-13.700
13.240	-13.700
13.240	-13.700
13.240	-13.700
13.240	-13.720
13.230	-13.710
13.230	-13.700
13.230	-13.700
13.240	-13.700
13.240	-13.700
13.220	-13.700
13.230	-13.700
13.230	-13.700
13.240	-13.700
13.250	-13.700
13.260	-13.700
13.260	-13.690
13.250	-13.700
13.250	-13.690
13.250	-13.690
13.250	-13.690
13.260	-13.700
13.250	-13.690
13.240	-13.700
13.240	-13.700
13.240	-13.700
13.220	-13.690
13.230	-13.690
13.220	-13.680
13.220	-13.690
13.230	-13.690
13.230	-13.700
13.230	-13.700
13.240	-13.700
13.240	-13.710
13.230	-13.700
13.220	-13.710
13.230	-13.710
13.220	-13.710
13.220	-13.700
13.220	-13.690
13.230	-13.690
13.240	-13.700
13.230	-13.700
13.230	-13.690
13.230	-13.690
13.230	-13.690
13.220	-13.690
13.230	-13.680
13.230	-13.680
13.240	-13.690
13.220	-13.690
13.220	-13.690
13.220	-13.690
13.230	-13.700
13.230	-13.700
13.230	-13.690
13.220	-13.690
13.210	-13.690
13.210	-13.690
13.210	-13.700
13.220	-13.690
13.230	-13.680
13.220	-13.680
13.220	-13.680
13.230	-13.670
13.230	-13.670
13.240	-13.690
13.230	-13.680
13.220	-13.680
13.210	-13.680
13.230	-13.680
13.230	-13.670
13.230	-13.680
13.240	-13.680
13.240	-13.670
13.230	-13.670
13.250	-13.680
13.240	-13.670
13.240	-13.680
13.250	-13.680
13.240	-13.680
13.240	-13.680
13.230	-13.680
13.230	-13.680
13.230	-13.680
13.220	-13.680
13.240	-13.680
13.240	-13.690
13.240	-13.690
13.240	-13.670
13.230	-13.670
13.240	-13.670
13.240	-13.680
13.220	-13.680
13.220	-13.680
13.230	-13.680
13.230	-13.680
13.220	-13.680
13.220	-13.680
13.220	-13.690
13.220	-13.690
13.220	-13.690
13.230	-13.680
13.240	-13.690
13.230	-13.670
13.230	-13.680
13.230	-13.690
13.230	-13.690
13.230	-13.680
13.230	-13.670
13.220	-13.680
13.230	-13.670
13.210	-13.680
13.210	-13.680
13.210	-13.690
13.220	-13.690
13.220	-13.690
13.220	-13.690
13.230	-13.690
13.240	-13.680
13.230	-13.670
13.240	-13.680
13.240	-13.690
13.240	-13.690
13.230	-13.680
13.240	-13.690
13.240	-13.690
13.230	-13.690
13.240	-13.680
13.240	-13.690
13.240	-13.700
13.230	-13.700
13.240	-13.690
13.230	-13.690
13.230	-13.700
13.230	-13.700
13.240	-13.690
13.250	-13.690
13.240	-13.700
13.240	-13.690
13.240	-13.700
13.240	-13.700
13.220	-13.690
13.230	-13.690
13.220	-13.690
13.220	-13.710
13.220	-13.700
13.230	-13.700
13.230	-13.690
13.220	-13.690
13.210	-13.690
13.210	-13.700
13.220	-13.710
13.230	-13.700
13.220	-13.700
13.220	-13.700
13.230	-13.700
13.230	-13.690
13.230	-13.690
13.220	-13.700
13.230	-13.690
13.240	-13.690
13.240	-13.680
13.240	-13.690
13.220	-13.700
13.230	-13.700
13.210	-13.700
13.210	-13.700
13.210	-13.700
13.220	-13.690
13.230	-13.690
13.240	-13.690
13.240	-13.690
13.230	-13.680
13.240	-13.680
13.230	-13.670
13.220	-13.680
13.220	-13.680
13.220	-13.680
13.220	-13.670
13.230	-13.670
13.230	-13.670
13.240	-13.680
13.240	-13.680
13.220	-13.680
13.230	-13.670
13.230	-13.670
13.240	-13.660
13.230	-13.670
13.240	-13.680
13.240	-13.690
13.230	-13.690
13.220	-13.680
13.220	-13.670
13.230	-13.670
13.220	-13.670
13.210	-13.680
13.210	-13.680
13.220	-13.680
13.220	-13.700
13.220	-13.690
13.210	-13.680
13.200	-13.680
13.210	-13.680
13.220	-13.670
13.210	-13.670
13.230	-13.670
13.220	-13.670
13.220	-13.670
13.230	-13.670
13.220	-13.680
13.230	-13.680
13.240	-13.680
13.230	-13.680
13.240	-13.680
13.240	-13.680
13.240	-13.680
13.230	-13.690
13.220	-13.690
13.220	-13.690
13.220	-13.680
13.230	-13.680
13.220	-13.680
13.230	-13.680
13.220	-13.680
13.210	-13.680
13.220	-13.670
13.210	-13.680
13.220	-13.670
13.240	-13.690
13.240	-13.680
13.240	-13.680
13.210	-13.670
13.200	-13.670
13.200	-13.670
13.210	-13.660
13.210	-13.670
13.230	-13.660
13.230	-13.670
13.230	-13.670
13.230	-13.680
13.230	-13.670
13.220	-13.690
13.220	-13.680
13.220	-13.670
13.230	-13.670
13.220	-13.670
13.220	-13.680
13.220	-13.690
13.220	-13.690
13.220	-13.680
13.220	-13.680
13.230	-13.680
13.220	-13.670
13.210	-13.650
13.210	-13.660
13.220	-13.660
13.220	-13.670
13.220	-13.680
13.220	-13.670
13.220	-13.660
13.210	-13.670
13.210	-13.670
13.200	-13.660
13.210	-13.660
13.210	-13.660
13.220	-13.670
13.220	-13.670
13.210	-13.670
13.220	-13.660
13.210	-13.650
13.210	-13.650
13.210	-13.660
13.220	-13.650
13.210	-13.660
13.200	-13.660
13.200	-13.670
13.210	-13.660
13.210	-13.650
13.210	-13.640
13.200	-13.640
13.220	-13.640
13.200	-13.630
13.200	-13.650
13.210	-13.650
13.200	-13.660
13.190	-13.650
13.200	-13.650
13.200	-13.660
13.210	-13.650
13.210	-13.650
13.220	-13.650
13.220	-13.650
13.220	-13.650
13.220	-13.640
13.200	-13.640
13.170	-13.650
13.130	-13.650
13.020	-13.680
12.840	-13.710
12.580	-13.770
12.240	-13.820
11.820	-13.880
11.350	-13.930
10.840	-13.970
10.280	-14.010
9.730	-14.040
9.150	-14.050
8.600	-14.060
8.060	-14.060
7.580	-14.050
7.170	-14.030
6.800	-14.010
6.460	-13.980
6.210	-13.960
6.000	-13.950
5.840	-13.900
5.720	-13.870
5.630	-13.830
5.560	-13.800
5.520	-13.780
5.490	-13.760
5.450	-13.730
5.440	-13.710
5.420	-13.690
5.390	-13.680
5.370	-13.660
5.360	-13.670
5.350	-13.670
5.340	-13.660
5.340	-13.660
5.310	-13.650
5.310	-13.650
5.280	-13.650
5.240	-13.650
5.230	-13.670
5.210	-13.670
5.180	-13.670
5.160	-13.650
5.140	-13.660
5.120	-13.650
5.120	-13.660
5.110	-13.660
5.090	-13.670
5.090	-13.660
5.080	-13.660
5.080	-13.650
5.060	-13.650
5.050	-13.640
5.040	-13.650
5.050	-13.660
5.050	-13.650
5.040	-13.650
5.040	-13.640
5.030	-13.630
5.020	-13.620
5.010	-13.630
5.010	-13.620
5.010	-13.630
5.010	-13.630
5.000	-13.630
5.000	-13.630
5.000	-13.630
5.000	-13.630
5.000	-13.630
4.990	-13.620
5.000	-13.630
4.990	-13.630
4.990	-13.630
4.990	-13.620
4.990	-13.620
4.980	-13.620
4.990	-13.620
4.960	-13.630
4.940	-13.620
4.900	-13.630
4.880	-13.630
4.820	-13.630
4.760	-13.630
4.650	-13.640
4.530	-13.650
4.380	-13.660
4.210	-13.680
4.030	-13.680
3.880	-13.670
3.710	-13.670
3.540	-13.650
3.390	-13.630
3.260	-13.610
3.140	-13.580
3.040	-13.570
2.970	-13.560
2.900	-13.540
2.860	-13.530
2.840	-13.510
2.810	-13.500
2.800	-13.500
2.770	-13.500
2.750	-13.480
2.770	-13.480
2.750	-13.480
2.740	-13.490
2.740	-13.480
2.730	-13.480
2.730	-13.500
2.730	-13.490
2.730	-13.490
2.710	-13.490
2.710	-13.510
2.700	-13.500
2.700	-13.480
2.700	-13.470
2.680	-13.480
2.700	-13.490
2.690	-13.480
2.700	-13.480
2.690	-13.490
2.670	-13.480
2.660	-13.480
2.650	-13.480
2.670	-13.470
2.680	-13.490
2.670	-13.490
2.660	-13.480
2.660	-13.480
2.640	-13.470
2.660	-13.470
2.660	-13.470
2.660	-13.480
2.650	-13.480
2.650	-13.490
2.650	-13.490
2.650	-13.490
2.650	-13.490
2.640	-13.490
2.640	-13.490
2.630	-13.490
2.630	-13.480
2.630	-13.490
2.630	-13.500
2.620	-13.500
2.630	-13.490
2.630	-13.490
2.630	-13.490
2.630	-13.480
2.630	-13.480
2.640	-13.480
2.630	-13.480
2.620	-13.470
2.620	-13.480
2.630	-13.480
2.620	-13.480
2.630	-13.480
2.620	-13.480
2.620	-13.480
2.620	-13.480
2.620	-13.480
2.620	-13.490
2.610	-13.490
2.600	-13.500
2.610	-13.490
2.620	-13.480
2.610	-13.490
2.620	-13.490
2.610	-13.500
2.620	-13.500
2.620	-13.510
2.620	-13.490
2.620	-13.490
2.610	-13.480
2.610	-13.500
2.610	-13.500
2.600	-13.490
2.600	-13.510
2.600	-13.500
2.600	-13.500
2.590	-13.520
2.590	-13.510
2.600	-13.510
2.600	-13.500
2.600	-13.500
2.620	-13.500
2.610	-13.510
2.600	-13.510
2.600	-13.510
2.600	-13.500
2.600	-13.500
2.600	-13.500
2.600	-13.500
2.590	-13.510
2.590	-13.510
2.580	-13.510
2.570	-13.510
2.580	-13.510
2.570	-13.510
2.580	-13.510
2.560	-13.510
2.560	-13.510
2.570	-13.500
2.570	-13.500
2.560	-13.500
2.560	-13.500
2.560	-13.500
2.580	-13.500
2.580	-13.500
2.570	-13.500
2.580	-13.500
2.580	-13.500
2.570	-13.500
2.560	-13.490
2.560	-13.470
2.540	-13.460
2.500	-13.410
2.410	-13.330
2.270	-13.220
2.030	-13.050
1.760	-12.830
1.450	-12.570
1.090	-12.250
0.700	-11.880
0.280	-11.480
-0.140	-11.040
-0.560	-10.550
-0.950	-10.030
-1.320	-9.470
-1.660	-8.880
-1.980	-8.260
-2.290	-7.630
-2.600	-6.980
-2.870	-6.330
-3.130	-5.670
-3.340	-5.020
-3.520	-4.370
-3.670	-3.730
-3.810	-3.120
-3.920	-2.520
-4.000	-1.940
-4.080	-1.370
-4.140	-0.830
-4.170	-0.350
-4.200	0.070
-4.220	0.430
-4.210	0.730
-4.210	0.990
-4.220	1.190
-4.200	1.360
-4.180	1.490
-4.160	1.590
-4.150	1.680
-4.140	1.750
-4.140	1.810
-4.120	1.840
-4.110	1.880
-4.110	1.890
-4.100	1.920
-4.090	1.930
-4.080	1.940
-4.090	1.960
-4.080	1.980
-4.080	1.990
-4.070	2.010
-4.070	2.030
-4.070	2.040
-4.070	2.040
-4.070	2.030
-4.060	2.040
-4.060	2.040
-4.080	2.050
-4.070	2.050
-4.060	2.070
-4.070	2.070
-4.060	2.080
-4.060	2.070
-4.060	2.080
-4.060	2.080
-4.060	2.090
-4.060	2.090
-4.060	2.090
-4.070	2.070
-4.070	2.070
-4.060	2.070
-4.060	2.080
-4.050	2.080
-4.040	2.070
-4.070	2.070
-4.050	2.070
-4.050	2.070
-4.040	2.070
-4.060	2.080
-4.040	2.090
-4.050	2.080
-4.050	2.080
-4.050	2.080
-4.060	2.090
-4.050	2.080
-4.050	2.070
-4.050	2.060
-4.050	2.070
-4.040	2.070
-4.050	2.070
-4.050	2.070
-4.050	2.070
-4.050	2.070
-4.040	2.060
-4.040	2.070
-4.050	2.070
-4.050	2.070
-4.050	2.070
-4.040	2.070
-4.040	2.080
-4.040	2.070
-4.040	2.070
-4.030	2.070
-4.030	2.070
-4.020	2.070
-4.020	2.070
-4.040	2.070
-4.040	2.050
-4.040	2.050
-4.040	2.060
-4.040	2.070
-4.040	2.060
-4.040	2.060
-4.040	2.060
-4.030	2.050
-4.030	2.050
-4.030	2.050
-4.030	2.050
-4.030	2.050
-4.030	2.060
-4.030	2.050
-4.020	2.050
-4.020	2.060
-4.020	2.060
-4.020	2.060
-4.030	2.060
-4.030	2.050
-4.030	2.050
-4.040	2.050
-4.030	2.050
-4.020	2.060
-4.030	2.060
-4.040	2.060
-4.020	2.060
-4.030	2.060
-4.030	2.050
-4.040	2.050
-4.040	2.060
-4.040	2.050
-4.040	2.050
-4.040	2.040
-4.050	2.040
-4.040	2.040
-4.030	2.040
-4.020	2.040
-4.020	2.040
-4.030	2.040
-4.040	2.040
-4.030	2.030
-4.030	2.040
-4.040	2.030
-4.030	2.030
-4.020	2.040
-4.010	2.030
-4.010	2.040
-4.010	2.030
-4.010	2.030
-4.030	2.030
-4.020	2.040
-4.020	2.050
-4.020	2.060
-4.010	2.050
-4.010	2.040
-4.010	2.050
-4.020	2.030
-4.020	2.040
-4.030	2.040
-4.020	2.040
-4.020	2.030
-4.020	2.020
-4.020	2.030
-4.020	2.030
-4.030	2.030
-4.030	2.040
-4.030	2.040
-4.020	2.030
-4.020	2.040
-4.030	2.040
-4.030	2.040
-4.020	2.040
-4.030	2.050
-4.020	2.050
-4.040	2.060
-4.040	2.050
-4.040	2.050
-4.040	2.050
-4.030	2.050
-4.030	2.050
-4.040	2.050
-4.030	2.030
-4.020	2.030
-4.030	2.040
-4.040	2.040
-4.040	2.040
-4.030	2.040
-4.040	2.040
-4.040	2.050
-4.040	2.050
-4.050	2.040
-4.040	2.040
-4.040	2.040
-4.040	2.050
-4.030	2.050
-4.030	2.060
-4.040	2.060
-4.030	2.070
-4.040	2.070
-4.040	2.070
-4.030	2.070
-4.040	2.060
-4.040	2.060
-4.040	2.050
-4.050	2.050
-4.050	2.060
-4.030	2.060
-4.020	2.060
-4.030	2.050
-4.050	2.050
-4.060	2.060
-4.050	2.050
-4.050	2.050
-4.060	2.050
-4.060	2.050
-4.060	2.050
-4.050	2.050
-4.060	2.050
-4.040	2.050
-4.030	2.040
-4.020	2.050
-3.990	2.060
-3.930	2.080
-3.850	2.100
-3.750	2.100
-3.620	2.120
-3.490	2.150
-3.340	2.180
-3.180	2.220
-3.030	2.270
-2.860	2.310
-2.700	2.360
-2.550	2.440
-2.420	2.520
-2.290	2.590
-2.180	2.660
-2.070	2.720
-1.980	2.780
-1.890	2.820
-1.820	2.860
-1.750	2.900
-1.690	2.930
-1.630	2.940
-1.610	2.970
-1.590	2.980
-1.560	3.000
-1.550	3.000
-1.530	3.000
-1.520	3.010
-1.510	3.020
-1.490	3.010
-1.480	3.010
-1.460	3.010
-1.460	3.020
-1.460	3.020
-1.460	3.030
-1.460	3.030
-1.460	3.030
-1.460	3.030
-1.460	3.020
-1.460	3.020
-1.460	3.030
-1.460	3.040
-1.470	3.030
-1.460	3.040
-1.460	3.050
-1.460	3.050
-1.460	3.040
-1.460	3.030
-1.460	3.030
-1.460	3.030
-1.460	3.050
-1.460	3.060
-1.460	3.050
-1.440	3.040
-1.440	3.060
-1.440	3.060
-1.460	3.050
-1.450	3.070
-1.450	3.050
-1.440	3.040
-1.440	3.050
-1.430	3.050
-1.430	3.060
-1.450	3.050
-1.440	3.050
-1.440	3.040
-1.450	3.060
-1.450	3.060
-1.460	3.060
-1.450	3.060
-1.440	3.050
-1.450	3.050
-1.450	3.050
-1.460	3.060
-1.460	3.050
-1.460	3.040
-1.460	3.050
-1.460	3.050
-1.460	3.070
-1.470	3.060
-1.480	3.060
-1.480	3.050
-1.460	3.040
-1.450	3.010
-1.420	2.950
-1.390	2.900
-1.350	2.820
-1.290	2.710
-1.220	2.600
-1.120	2.460
-1.000	2.290
-0.870	2.120
-0.720	1.930
-0.570	1.740
-0.410	1.500
-0.230	1.280
-0.100	1.040
0.040	0.790
0.160	0.550
0.270	0.310
0.370	0.110
0.450	-0.090
0.530	-0.250
0.590	-0.410
0.630	-0.500
0.660	-0.580
0.690	-0.640
0.710	-0.680
0.720	-0.680
0.740	-0.690
0.740	-0.680
0.740	-0.680
0.750	-0.680
0.750	-0.660
0.750	-0.660
0.740	-0.660
0.740	-0.650
0.730	-0.640
0.720	-0.640
0.720	-0.640
0.720	-0.640
0.720	-0.630
0.730	-0.650
0.730	-0.650
0.730	-0.660
0.740	-0.650
0.740	-0.660
0.720	-0.670
0.720	-0.650
0.720	-0.660
0.720	-0.680
0.730	-0.670
0.720	-0.660
0.730	-0.660
0.720	-0.650
0.730	-0.660
0.720	-0.650
0.720	-0.640
0.730	-0.650
0.720	-0.650
0.730	-0.650
0.730	-0.640
0.720	-0.640
0.730	-0.640
0.730	-0.650
0.730	-0.650
0.720	-0.650
0.720	-0.650
0.700	-0.640
0.700	-0.640
0.710	-0.640
0.720	-0.640
0.730	-0.640
0.720	-0.650
0.700	-0.640
0.700	-0.640
0.710	-0.660
0.710	-0.640
0.700	-0.630
0.700	-0.630
0.710	-0.630
0.710	-0.630
0.700	-0.630
0.700	-0.630
0.710	-0.640
0.700	-0.630
0.710	-0.630
0.720	-0.640
0.720	-0.630
0.710	-0.630
0.700	-0.630
0.700	-0.630
0.700	-0.640
0.700	-0.630
0.700	-0.630
0.700	-0.630
0.720	-0.630
0.710	-0.630
0.710	-0.630
0.720	-0.620
0.720	-0.630
0.720	-0.630
0.720	-0.630
0.710	-0.630
0.720	-0.630
0.700	-0.620
0.710	-0.630
0.700	-0.630
0.710	-0.630
0.700	-0.630
0.710	-0.630
0.710	-0.620
0.710	-0.630
0.710	-0.630
0.700	-0.620
0.690	-0.610
0.700	-0.620
0.690	-0.620
0.700	-0.620
0.700	-0.630
0.700	-0.630
0.690	-0.620
0.690	-0.620
0.700	-0.610
0.690	-0.610
0.700	-0.620
0.700	-0.610
0.700	-0.620
0.700	-0.610
0.700	-0.600
0.710	-0.610
0.710	-0.620
0.710	-0.630
0.700	-0.610
0.700	-0.620
0.710	-0.610
0.700	-0.610
0.690	-0.610
0.700	-0.610
0.720	-0.610
0.720	-0.610
0.700	-0.610
0.690	-0.620
0.680	-0.620
0.680	-0.630
0.680	-0.610
0.680	-0.610
0.690	-0.620
0.680	-0.620
0.690	-0.610
0.690	-0.590
0.690	-0.590
0.690	-0.600
0.680	-0.600
0.690	-0.620
0.690	-0.620
0.700	-0.620
0.700	-0.620
0.690	-0.620
0.680	-0.620
0.700	-0.610
0.700	-0.610
0.700	-0.610
0.700	-0.610
0.700	-0.610
0.700	-0.600
0.690	-0.600
0.690	-0.610
0.700	-0.610
0.700	-0.610
0.700	-0.620
0.690	-0.620
0.680	-0.610
0.680	-0.610
0.690	-0.610
0.680	-0.610
0.690	-0.610
0.680	-0.610
0.690	-0.610
0.680	-0.610
0.680	-0.600
0.680	-0.620
0.670	-0.630
0.680	-0.620
0.700	-0.620
0.690	-0.620
0.700	-0.620
0.710	-0.610
0.700	-0.610
0.700	-0.620
0.690	-0.620
0.700	-0.620
0.690	-0.620
0.690	-0.620
0.690	-0.630
0.690	-0.610
0.690	-0.620
0.680	-0.620
0.680	-0.610
0.690	-0.610
0.690	-0.610
0.680	-0.610
0.680	-0.610
0.680	-0.610
0.680	-0.610
0.690	-0.610
0.700	-0.610
0.710	-0.610
0.700	-0.600
0.700	-0.610
0.700	-0.600
0.700	-0.610
0.700	-0.610
0.700	-0.620
0.680	-0.610
0.690	-0.610
0.690	-0.620
0.690	-0.620
0.700	-0.620
0.690	-0.620
0.710	-0.620
0.700	-0.620
0.690	-0.610
0.690	-0.610
0.700	-0.610
0.700	-0.610
0.700	-0.620
0.690	-0.620
0.690	-0.610
0.690	-0.620
0.690	-0.610
0.700	-0.620
0.680	-0.620
0.680	-0.620
0.690	-0.620
0.690	-0.620
0.690	-0.610
0.680	-0.620
0.680	-0.610
0.690	-0.620
0.690	-0.620
0.680	-0.620
0.690	-0.620
0.700	-0.630
0.700	-0.620
0.690	-0.630
0.700	-0.630
0.690	-0.630
0.690	-0.630
0.710	-0.630
0.710	-0.620
0.710	-0.630
0.700	-0.630
0.710	-0.630
0.720	-0.630
0.720	-0.630
0.720	-0.630
0.710	-0.630
0.700	-0.620
0.700	-0.630
0.690	-0.620
0.700	-0.620
0.690	-0.630
0.720	-0.630
0.700	-0.630
0.710	-0.630
0.720	-0.630
0.710	-0.630
0.710	-0.620
0.720	-0.620
0.710	-0.630
0.700	-0.630
0.700	-0.630
0.690	-0.630
0.700	-0.630
0.700	-0.630
0.700	-0.630
0.700	-0.610
0.700	-0.620
0.700	-0.610
0.700	-0.610
0.700	-0.610
0.700	-0.620
0.700	-0.610
0.700	-0.620
0.700	-0.630
0.710	-0.630
0.700	-0.630
0.700	-0.620
0.710	-0.620
0.700	-0.620
0.690	-0.630
0.700	-0.620
0.690	-0.630
0.680	-0.630
0.680	-0.630
0.690	-0.630
0.690	-0.630
0.690	-0.630
0.690	-0.620
0.690	-0.620
0.700	-0.630
0.690	-0.620
0.680	-0.620
0.690	-0.620
0.690	-0.610
0.700	-0.600
0.700	-0.600
0.690	-0.610
0.700	-0.610
0.690	-0.620
0.680	-0.620
0.690	-0.620
0.700	-0.630
0.690	-0.620
0.680	-0.620
0.680	-0.620
0.680	-0.620
0.680	-0.630
0.680	-0.630
0.680	-0.630
0.690	-0.630
0.680	-0.630
0.690	-0.630
0.680	-0.630
0.690	-0.630
0.690	-0.620
0.680	-0.620
0.680	-0.630
0.680	-0.630
0.680	-0.630
0.670	-0.630
0.680	-0.630
0.680	-0.620
0.700	-0.620
0.690	-0.620
0.680	-0.620
0.660	-0.620
0.670	-0.620
0.680	-0.620
0.680	-0.620
0.680	-0.620
0.700	-0.610
0.690	-0.620
0.680	-0.610
0.680	-0.620
0.690	-0.620
0.690	-0.630
0.680	-0.630
0.680	-0.620
0.670	-0.610
0.660	-0.610
0.660	-0.620
0.670	-0.630
0.680	-0.630
0.680	-0.620
0.690	-0.630
0.680	-0.630
0.680	-0.630
0.670	-0.630
0.680	-0.620
0.680	-0.630
0.670	-0.620
0.680	-0.630
0.670	-0.630
0.680	-0.630
0.680	-0.630
0.670	-0.630
0.650	-0.630
0.660	-0.630
0.660	-0.630
0.660	-0.630
0.660	-0.630
0.670	-0.630
0.660	-0.630
0.680	-0.630
0.680	-0.630
0.660	-0.630
0.660	-0.630
0.670	-0.630
0.660	-0.630
0.670	-0.630
0.670	-0.630
0.670	-0.640
0.670	-0.640
0.670	-0.630
0.670	-0.630
0.670	-0.630
0.670	-0.630
0.660	-0.630
0.670	-0.630
0.670	-0.630
0.680	-0.630
0.680	-0.620
0.680	-0.630
0.690	-0.630
0.690	-0.640
0.680	-0.630
0.680	-0.640
0.660	-0.630
0.670	-0.630
0.660	-0.630
0.660	-0.630
0.670	-0.630
0.670	-0.630
0.670	-0.630
0.680	-0.630
0.680	-0.630
0.680	-0.620
0.670	-0.630
0.670	-0.630
0.670	-0.620
0.660	-0.620
0.670	-0.630
0.670	-0.620
0.680	-0.620
0.670	-0.630
0.670	-0.630
0.670	-0.630
0.670	-0.630
0.670	-0.630
0.680	-0.630
0.680	-0.630
0.700	-0.630
0.680	-0.620
0.670	-0.630
0.680	-0.630
0.690	-0.620
0.690	-0.630
0.670	-0.630
0.680	-0.630
0.700	-0.620
0.690	-0.630
0.680	-0.630
0.690	-0.630
0.680	-0.640
0.650	-0.650
0.630	-0.660
0.600	-0.690
0.550	-0.720
0.510	-0.720
0.470	-0.750
0.420	-0.760
0.380	-0.760
0.350	-0.750
0.300	-0.760
0.250	-0.750
0.220	-0.730
0.200	-0.720
0.150	-0.720
0.120	-0.710
0.090	-0.710
0.060	-0.720
0.030	-0.710
-0.030	-0.700
-0.110	-0.710
-0.240	-0.720
-0.430	-0.740
-0.690	-0.790
-1.030	-0.820
-1.440	-0.860
-1.920	-0.910
-2.470	-0.940
-3.100	-0.980
-3.730	-0.990
-4.390	-0.990
-5.050	-0.970
-5.720	-0.940
-6.380	-0.880
-7.040	-0.830
-7.680	-0.760
-8.320	-0.710
-8.960	-0.630
-9.530	-0.560
-10.090	-0.480
-10.600	-0.390
-11.090	-0.290
-11.540	-0.210
-11.950	-0.100
-12.320	-0.010
-12.680	0.080
-12.990	0.160
-13.300	0.240
-13.550	0.330
-13.790	0.430
-14.000	0.510
-14.190	0.610
-14.350	0.700
-14.460	0.780
-14.540	0.870
-14.570	0.940
-14.630	1.010
-14.640	1.060
-14.640	1.110
-14.630	1.160
-14.610	1.200
-14.600	1.230
-14.590	1.260
-14.570	1.280
-14.560	1.290
-14.560	1.290
-14.540	1.300
-14.540	1.310
-14.550	1.330
-14.550	1.330
-14.540	1.340
-14.560	1.320
-14.550	1.330
-14.570	1.350
-14.570	1.350
-14.570	1.350
-14.570	1.350
-14.570	1.350
-14.570	1.340
-14.590	1.340
-14.590	1.340
-14.580	1.360
-14.580	1.360
-14.590	1.350
-14.590	1.360
-14.570	1.370
-14.570	1.360
-14.570	1.350
-14.580	1.350
[truncated: 98,100 more rows]
