# Supplementary material for: Tectal etiology for irrepressible saccades: a case study in a Rhesus monkey
Source: F1000Res. 2013 Sep 10;2:85. Originally published 2013 Mar 12. [Version 2] doi: 10.12688/f1000research.2-85.v2 (PMC3829126; doi:10.12688/f1000research.2-85.v2)
Supplement: A case of irrepressible saccadic intrusions in a Rhesus monkey: data and scripts — Irrepressible saccadic intrusions. Data was collected immediately following the inception of the intrusive eye jerks and for the next three consecutive days. Data files contain millisecond by millisecond representations of the eye movement deficits discussed in this manuscript, collected in both the light and dark. Each file contains approximately 100 seconds of data presented here in the Spike2 data format or as a text files. [file f1000research-2-1722-s0000.tgz › QuickSaccadeAnalysis.s2s]

var vh%, w$;
var chHE%,chVE%,thresholdvel,onsetvel,offsetvel;
var ok%;
var a%, mmch01%,mmch02%,mmch03%,mmch04%,mmch05%;
var pi;
var sacT,sacST,sacEN;
var cnt%, TarDir,EyeDir, minHV,maxHV,minHVP,maxHVP, minVV,maxVV,minVVP,maxVVP, minRV,maxRV,minRVP,maxRVP;
var atts[100][100000], atts$[100];

pi := 4*(atan(1));

Open();

Proc Open()

vh% := FileOpen("",0,1);

if vh%>0 then
    
    ChanProcessClear(-1);
    
    XRange(0,10);
    View(vh%).Window(0,0,100,100);
    w$ := FileName$(3);
    
    Dialog();
    SetUp();
    Velocity();    
    Find();
    LoadAttNames();
    PrintAttributes();
    
    View(App(3)).FileClose(0,-1);
    
endif;

return;
end;

Proc Dialog()

chHE% := 2;
chVE% := 3;
thresholdvel := 75;
onsetvel := 30;
offsetvel := 30;

DlgCreate("Saccade Variables");

DlgInteger(1,"Horizontal Eye Position:",1,5,28,2,1);
DlgInteger(2,"Vertical Eye Position:",1,5,28,3,1);
DlgReal(3,"Saccade Threshlod Velocity:",0,1000,28,4);
DlgReal(4,"Saccade Onset Velocity:",0,1000,28,5);
DlgReal(5,"Saccade Offset Velocity:",0,1000,28,6);

ok% := DlgShow(chHE%,chVE%,thresholdvel,onsetvel,offsetvel);

if ok%=1 then
    if chHE%=chVE% then
        Message("Eye Position Channels are Incorrect");
        Dialog();
    endif;
    
    if thresholdvel<onsetvel or thresholdvel<offsetvel then
        Message("ONset and OFFset velocities must be less than the Threhold Velocity");
        Dialog();
    endif;
else;
    halt();
endif;

return;end;

Proc SetUp()

XRange(0,10);

YRange(chHE%,-25,25);
YRange(chVE%,-25,25);

ChanColour(chHE%,1,0);
ChanColour(chVE%,1,0);

ChanHide(-1);
ChanShow(chHE%,chVE%);

return;
end;

Proc Velocity()

ChanProcessAdd(chHE%,3,0.003);
ChanProcessAdd(chVE%,3,0.003);
ChanProcessAdd(chHE%,0);
ChanProcessAdd(chVE%,0);

var Heye[MaxTime()/BinSize(chHE%)],Veye[MaxTime()/BinSize(chVE%)];

ChanData(chHE%,Heye[],0,MaxTime());
ChanData(chVE%,Veye[],0,MaxTime());

ArrMul(Heye[],Heye[]);
ArrMul(Veye[],Veye[]);

ArrAdd(Heye[],Veye[]);

Sqrt(Heye[]);

mmch01% := MemChan(1,0,BinSize(chHE%));
mmch02% := MemChan(5);

ChanOffset(mmch01%,ChanOffset(chHE%));
ChanScale(mmch01%,ChanScale(chHE%));

ChanWriteWave(mmch01%,Heye[],0);

ChanProcessClear(-1);

ChanShow(mmch01%,mmch02%);

Optimise(mmch01%,0,MaxTime());

MemImport(mmch02%,mmch01%,0,MaxTime(),2,0.1,thresholdvel);

DrawMode(mmch02%,2);

return;
end;

Proc LoadAttNames()

atts$[00] := "Count";
atts$[01] := "Sac_St_Time";
atts$[02] := "Sac_En_Time";
atts$[03] := "Sac_Dur";
atts$[04] := "Hor_Sac_St_Pos";
atts$[05] := "Hor_Sac_En_Pos";
atts$[06] := "Ver_Sac_St_Pos";
atts$[07] := "Ver_Sac_En_Pos";
atts$[08] := "Hor_Sac_Amp";
atts$[09] := "Ver_Sac_Amp";
atts$[10] := "Rad_Sac_Amp";
atts$[11] := "Eye_Dir";
atts$[12] := "Hor_Pk_Eye_Vel_Time";
atts$[13] := "Ver_Pk_Eye_Vel_Time";
atts$[14] := "Rad_Pk_Eye_Vel_Time";
atts$[15] := "Hor_Pk_Eye_Vel";
atts$[16] := "Ver_Pk_Eye_Vel";
atts$[17] := "Rad_Pk_Eye_Vel";

return;
end;

Proc Find()

sacT := 5;
cnt% := 0;

'CursorNew(0,1);
'CursorLabel(4,1,"Accept Saccade???");
'CursorVisible(1,1);

repeat
    sacT := ChanSearch(mmch02%,14,sacT,MaxTime());
    if sacT>0 then
        'Cursor(1,sacT);
        'XRange(sacT-5,sacT+5);
        'a% := Interact("Accept Saccade???",0,0,"&Quit","&Find Next","&ACCEPT");
        
        'if a%=3 then        
            sacST := ChanSearch(mmch01%,6,sacT,sacT-0.05,onsetvel);
            if sacST>0 then
                sacEN := ChanSearch(mmch01%,6,sacT,sacT+1,offsetvel);
                if sacEN>0 then
                    cnt%+=1;
                    Calc();
                endif;
            endif;
        'endif;
        
        'if a%=2 then
        'endif;
        
        'if a%=1 then
        '    sacT := -1;
        'endif;
        
        endif;
    until sacT<0;

'CursorDelete(-1);

return;
end;

Proc Calc()

atts[00][cnt%] := cnt%;
atts[01][cnt%] := sacST;
atts[02][cnt%] := sacEN;
atts[03][cnt%] := (sacEN-sacST)*1000;
atts[04][cnt%] := ChanValue(chHE%,sacST);
atts[05][cnt%] := ChanValue(chHE%,sacEN);
atts[06][cnt%] := ChanValue(chVE%,sacST);
atts[07][cnt%] := ChanValue(chVE%,sacEN);
atts[08][cnt%] := ChanValue(chHE%,sacEN)-ChanValue(chHE%,sacST);
atts[09][cnt%] := ChanValue(chVE%,sacEN)-ChanValue(chVE%,sacST);
atts[10][cnt%] := sqrt((atts[08][cnt%]*atts[08][cnt%])+(atts[09][cnt%]*atts[09][cnt%]));

EyeDirection();

atts[11][cnt%] := EyeDir;

EyeVelocity();

atts[12][cnt%] := (maxHVP-sacST)*1000;
atts[13][cnt%] := (maxVVP-sacST)*1000;
atts[14][cnt%] := (maxRVP-sacST)*1000;
atts[15][cnt%] := maxHV;
atts[16][cnt%] := maxVV;
atts[17][cnt%] := maxRV;

return;
end;


Proc EyeDirection()

pi := 4.0*ATan(1.0);

if atts[08][cnt%]<0 then
     EyeDir := 180+((atan(atts[09][cnt%]/atts[08][cnt%])*180)/pi);
else
    if atts[08][cnt%]>0 and atts[09][cnt%]<0 then
        EyeDir := 360+((atan(atts[09][cnt%]/atts[08][cnt%])*180)/pi);
    else
        if atts[08][cnt%]>0 and atts[09][cnt%]>0 then
            EyeDir := (atan(atts[09][cnt%]/atts[08][cnt%])*180)/pi;
        endif;
    endif;
endif;

return;
end;

Proc EyeVelocity()

ChanProcessAdd(chHE%,3,0.003);
ChanProcessAdd(chVE%,3,0.003);
ChanProcessAdd(chHE%,0);
ChanProcessAdd(chVE%,0);

MinMax(chHE%,sacST,sacEN,minHV,maxHV,minHVP,maxHVP);
MinMax(chVE%,sacST,sacEN,minVV,maxVV,minVVP,maxVVP);
MinMax(mmch01%,sacST,sacEN,minRV,maxRV,minRVP,maxRVP);

ChanProcessClear(-1);

return;
end;

Proc PrintAttributes()

var ph%,a%, b%;

ph% := FileNew(1);

View(ph%);

a% := 0;

while a%<=17 do
    Print("%s\t",atts$[a%]);
    a%+=1;
wend;

Print("\n");

a% := 0;
b% := 1;

while b%<=cnt% do
    while a%<=17 do
        Print("%f\t",atts[a%][b%]);
        a%+=1;    
    wend;
    Print("\n");
    a% := 0;
    b%+=1;
wend;

FileSaveAs(w$+".txt",1,1);
View(ph%);FileClose(0);

return;
end;
