# Supplementary material for: Tectal etiology for irrepressible saccades: a case study in a Rhesus monkey
Source: F1000Res. 2013 Sep 10;2:85. Originally published 2013 Mar 12. [Version 2] doi: 10.12688/f1000research.2-85.v2 (PMC3829126; doi:10.12688/f1000research.2-85.v2)
Supplement: A case of irrepressible saccadic intrusions in a Rhesus monkey: data and scripts — Irrepressible saccadic intrusions. Data was collected immediately following the inception of the intrusive eye jerks and for the next three consecutive days. Data files contain millisecond by millisecond representations of the eye movement deficits discussed in this manuscript, collected in both the light and dark. Each file contains approximately 100 seconds of data presented here in the Spike2 data format or as a text files. [file f1000research-2-1722-s0000.tgz › Day__3__Light_.txt]

HeyePos	VeyePos
-16.080	17.670
-16.080	17.670
-16.090	17.670
-16.080	17.670
-16.070	17.660
-16.080	17.680
-16.080	17.670
-16.080	17.670
-16.070	17.670
-16.070	17.660
-16.070	17.660
-16.080	17.670
-16.090	17.670
-16.090	17.660
-16.080	17.660
-16.080	17.670
-16.070	17.680
-16.070	17.660
-16.070	17.670
-16.080	17.670
-16.070	17.670
-16.070	17.670
-16.060	17.670
-16.050	17.670
-16.080	17.680
-16.080	17.670
-16.070	17.670
-16.080	17.690
-16.070	17.690
-16.090	17.690
-16.080	17.670
-16.080	17.670
-16.070	17.680
-16.070	17.680
-16.060	17.680
-16.070	17.680
-16.070	17.670
-16.070	17.680
-16.060	17.680
-16.070	17.680
-16.060	17.670
-16.060	17.680
-16.070	17.680
-16.080	17.680
-16.070	17.670
-16.070	17.680
-16.070	17.690
-16.070	17.680
-16.070	17.680
-16.060	17.680
-16.050	17.680
-16.050	17.680
-16.050	17.680
-16.050	17.690
-16.050	17.690
-16.060	17.670
-16.040	17.660
-16.040	17.650
-16.040	17.610
-16.010	17.550
-15.930	17.450
-15.830	17.320
-15.690	17.170
-15.490	16.970
-15.240	16.740
-14.930	16.460
-14.580	16.130
-14.180	15.750
-13.750	15.340
-13.270	14.910
-12.750	14.430
-12.200	13.940
-11.600	13.410
-10.940	12.870
-10.250	12.240
-9.570	11.580
-8.860	10.880
-8.150	10.140
-7.430	9.350
-6.720	8.550
-6.040	7.740
-5.350	6.930
-4.700	6.110
-4.090	5.310
-3.500	4.500
-2.930	3.700
-2.400	2.930
-1.880	2.190
-1.360	1.510
-0.850	0.870
-0.380	0.270
0.060	-0.260
0.460	-0.760
0.800	-1.200
1.080	-1.590
1.310	-1.900
1.490	-2.150
1.650	-2.340
1.760	-2.460
1.840	-2.540
1.900	-2.580
1.950	-2.620
1.990	-2.600
2.010	-2.600
2.020	-2.580
2.030	-2.570
2.040	-2.550
2.040	-2.540
2.030	-2.520
2.030	-2.500
2.020	-2.500
2.010	-2.480
2.010	-2.480
2.010	-2.490
1.990	-2.480
1.980	-2.470
1.970	-2.470
1.970	-2.470
1.960	-2.460
1.960	-2.460
1.970	-2.460
1.970	-2.460
1.970	-2.460
1.970	-2.450
1.960	-2.460
1.970	-2.440
1.970	-2.440
1.980	-2.440
1.980	-2.440
1.980	-2.420
1.970	-2.440
1.970	-2.440
1.960	-2.430
1.970	-2.430
1.970	-2.440
1.960	-2.430
1.970	-2.420
1.970	-2.440
1.970	-2.440
1.970	-2.450
1.980	-2.440
1.980	-2.430
1.980	-2.430
1.980	-2.430
1.970	-2.420
1.970	-2.430
1.970	-2.430
1.960	-2.430
1.960	-2.420
1.970	-2.420
1.970	-2.420
1.970	-2.430
1.980	-2.430
1.980	-2.420
1.980	-2.420
1.990	-2.420
1.980	-2.420
1.980	-2.430
1.990	-2.430
1.990	-2.430
1.980	-2.420
1.990	-2.430
2.000	-2.430
2.010	-2.440
2.000	-2.450
2.010	-2.430
2.010	-2.440
2.000	-2.440
2.000	-2.450
2.010	-2.450
2.000	-2.440
1.990	-2.440
1.990	-2.450
1.990	-2.460
2.000	-2.460
1.990	-2.470
1.990	-2.460
1.990	-2.470
1.990	-2.470
1.990	-2.460
2.000	-2.470
2.000	-2.480
2.000	-2.490
2.010	-2.480
2.000	-2.490
2.000	-2.490
2.010	-2.480
2.000	-2.490
2.010	-2.500
2.010	-2.500
2.010	-2.510
2.010	-2.510
2.020	-2.510
2.010	-2.500
2.020	-2.500
2.010	-2.510
2.010	-2.510
2.010	-2.520
2.030	-2.520
2.010	-2.510
2.010	-2.500
2.000	-2.510
2.000	-2.520
2.000	-2.520
2.000	-2.530
2.000	-2.540
1.990	-2.530
1.990	-2.540
2.010	-2.550
2.000	-2.540
2.010	-2.540
2.020	-2.550
2.020	-2.540
2.020	-2.540
2.030	-2.530
2.040	-2.540
2.030	-2.530
2.010	-2.530
1.970	-2.510
1.900	-2.500
1.810	-2.480
1.680	-2.450
1.500	-2.410
1.300	-2.360
1.080	-2.290
0.870	-2.220
0.650	-2.130
0.450	-2.030
0.250	-1.930
0.100	-1.830
-0.030	-1.730
-0.150	-1.660
-0.230	-1.600
-0.270	-1.540
-0.320	-1.480
-0.350	-1.430
-0.370	-1.380
-0.390	-1.330
-0.420	-1.300
-0.430	-1.270
-0.430	-1.230
-0.430	-1.210
-0.420	-1.200
-0.430	-1.190
-0.430	-1.180
-0.430	-1.170
-0.420	-1.170
-0.420	-1.150
-0.420	-1.150
-0.410	-1.140
-0.420	-1.150
-0.420	-1.150
-0.430	-1.150
-0.430	-1.150
-0.440	-1.150
-0.430	-1.140
-0.450	-1.150
-0.430	-1.140
-0.440	-1.150
-0.430	-1.150
-0.430	-1.160
-0.430	-1.140
-0.430	-1.140
-0.430	-1.150
-0.430	-1.150
-0.440	-1.150
-0.440	-1.160
-0.440	-1.170
-0.420	-1.150
-0.420	-1.150
-0.400	-1.160
-0.410	-1.170
-0.410	-1.160
-0.420	-1.160
-0.430	-1.150
-0.420	-1.160
-0.420	-1.170
-0.420	-1.170
-0.420	-1.170
-0.420	-1.170
-0.420	-1.160
-0.410	-1.160
-0.420	-1.160
-0.410	-1.150
-0.410	-1.150
-0.400	-1.160
-0.410	-1.160
-0.410	-1.160
-0.400	-1.150
-0.410	-1.140
-0.410	-1.140
-0.410	-1.150
-0.400	-1.150
-0.400	-1.150
-0.400	-1.140
-0.390	-1.150
-0.390	-1.150
-0.390	-1.140
-0.390	-1.140
-0.390	-1.130
-0.400	-1.140
-0.410	-1.150
-0.420	-1.150
-0.410	-1.150
-0.400	-1.150
-0.390	-1.150
-0.390	-1.150
-0.390	-1.140
-0.390	-1.130
-0.390	-1.130
-0.400	-1.130
-0.400	-1.130
-0.410	-1.130
-0.410	-1.130
-0.410	-1.140
-0.400	-1.130
-0.400	-1.140
-0.410	-1.140
-0.410	-1.140
-0.400	-1.140
-0.390	-1.140
-0.400	-1.140
-0.390	-1.130
-0.400	-1.130
-0.390	-1.140
-0.410	-1.140
-0.400	-1.140
-0.400	-1.150
-0.390	-1.130
-0.380	-1.120
-0.380	-1.130
-0.370	-1.140
-0.380	-1.140
-0.380	-1.120
-0.390	-1.090
-0.380	-1.070
-0.370	-1.030
-0.360	-0.990
-0.330	-0.920
-0.290	-0.830
-0.250	-0.740
-0.200	-0.640
-0.150	-0.550
-0.100	-0.440
-0.070	-0.360
-0.040	-0.290
0.000	-0.210
0.020	-0.160
0.030	-0.130
0.050	-0.080
0.060	-0.050
0.070	-0.030
0.060	-0.030
0.070	-0.020
0.080	0.020
0.070	0.010
0.080	0.010
0.080	0.010
0.070	0.020
0.070	0.020
0.070	0.020
0.070	0.020
0.070	0.020
0.080	0.020
0.070	0.010
0.070	0.010
0.080	0.020
0.080	0.020
0.080	0.020
0.080	0.020
0.090	0.020
0.080	0.030
0.080	0.030
0.090	0.030
0.090	0.020
0.090	0.030
0.080	0.020
0.080	0.020
0.090	0.030
0.080	0.020
0.080	0.020
0.070	0.020
0.080	0.020
0.090	0.020
0.090	0.010
0.080	0.000
0.090	0.010
0.090	0.000
0.090	0.010
0.100	0.010
0.110	0.010
0.100	0.000
0.090	-0.010
0.100	0.010
0.100	0.000
0.090	0.000
0.090	0.000
0.100	0.000
0.090	-0.010
0.090	-0.010
0.090	0.000
0.100	0.000
0.100	0.000
0.110	0.000
0.100	-0.010
0.100	-0.010
0.120	-0.020
0.110	-0.020
0.090	-0.020
0.090	-0.010
0.100	0.000
0.100	0.000
0.090	-0.020
0.100	-0.020
0.100	-0.020
0.110	-0.020
0.100	-0.020
0.100	-0.020
0.100	-0.010
0.100	-0.020
0.100	-0.020
0.110	-0.030
0.090	-0.030
0.080	-0.030
0.090	-0.020
0.100	-0.020
0.100	-0.030
0.100	-0.020
0.100	-0.010
0.120	0.000
0.120	-0.020
0.120	-0.010
0.110	-0.030
0.120	-0.030
0.110	-0.030
0.100	-0.030
0.110	-0.040
0.100	-0.030
0.100	-0.030
0.100	-0.030
0.110	-0.030
0.090	-0.030
0.100	-0.030
0.110	-0.040
0.100	-0.030
0.100	-0.030
0.100	-0.020
0.100	-0.030
0.090	-0.030
0.110	-0.030
0.110	-0.030
0.120	-0.040
0.120	-0.040
0.100	-0.040
0.100	-0.030
0.110	-0.030
0.100	-0.030
0.090	-0.040
0.100	-0.040
0.110	-0.040
0.110	-0.050
0.110	-0.050
0.100	-0.040
0.110	-0.030
0.110	-0.030
0.090	-0.030
0.080	-0.040
0.090	-0.050
0.090	-0.040
0.100	-0.040
0.100	-0.040
0.110	-0.020
0.100	-0.020
0.090	-0.030
0.100	-0.040
0.100	-0.040
0.090	-0.040
0.100	-0.030
0.110	-0.040
0.110	-0.020
0.110	-0.030
0.110	-0.020
0.110	-0.020
0.110	-0.030
0.100	-0.020
0.100	-0.030
0.110	-0.020
0.120	-0.020
0.110	-0.030
0.100	-0.040
0.110	-0.030
0.120	-0.020
0.120	-0.030
0.110	-0.030
0.110	-0.020
0.090	-0.020
0.090	-0.020
0.090	-0.030
0.100	-0.030
0.100	-0.010
0.090	-0.010
0.100	-0.020
0.100	-0.030
0.100	-0.020
0.090	-0.030
0.100	-0.030
0.100	-0.020
0.100	-0.020
0.100	-0.020
0.100	-0.040
0.100	-0.030
0.120	-0.030
0.120	-0.020
0.120	-0.030
0.130	-0.040
0.130	-0.030
0.120	-0.030
0.110	-0.030
0.100	-0.030
0.080	-0.040
0.050	-0.050
0.040	-0.050
0.010	-0.070
-0.020	-0.080
-0.040	-0.110
-0.050	-0.120
-0.060	-0.120
-0.060	-0.140
-0.050	-0.140
-0.050	-0.140
-0.060	-0.130
-0.040	-0.120
-0.040	-0.120
-0.030	-0.120
-0.030	-0.120
-0.030	-0.120
-0.030	-0.110
-0.020	-0.110
-0.020	-0.110
-0.020	-0.100
-0.010	-0.090
-0.020	-0.100
-0.020	-0.100
-0.020	-0.080
-0.020	-0.100
-0.030	-0.110
-0.020	-0.110
-0.020	-0.100
-0.020	-0.110
-0.030	-0.110
-0.030	-0.110
-0.040	-0.100
-0.030	-0.100
-0.040	-0.120
-0.020	-0.120
-0.020	-0.120
-0.030	-0.110
-0.040	-0.110
-0.010	-0.110
-0.020	-0.110
-0.010	-0.100
-0.020	-0.100
-0.020	-0.110
-0.030	-0.110
-0.040	-0.100
-0.040	-0.100
-0.050	-0.100
-0.030	-0.100
-0.030	-0.080
-0.030	-0.100
-0.020	-0.100
-0.020	-0.100
-0.030	-0.100
-0.030	-0.090
-0.040	-0.090
-0.030	-0.080
-0.020	-0.090
-0.030	-0.100
-0.030	-0.090
-0.040	-0.090
-0.040	-0.090
-0.030	-0.100
-0.040	-0.100
-0.040	-0.100
-0.040	-0.090
-0.050	-0.100
-0.060	-0.110
-0.060	-0.100
-0.060	-0.100
-0.050	-0.090
-0.050	-0.090
-0.030	-0.100
-0.040	-0.100
-0.030	-0.100
-0.030	-0.100
-0.040	-0.100
-0.040	-0.100
-0.040	-0.110
-0.040	-0.110
-0.040	-0.110
-0.030	-0.100
-0.040	-0.080
-0.040	-0.090
-0.040	-0.090
-0.040	-0.080
-0.040	-0.080
-0.030	-0.090
-0.040	-0.080
-0.030	-0.100
-0.040	-0.090
-0.040	-0.090
-0.060	-0.090
-0.060	-0.100
-0.050	-0.100
-0.050	-0.110
-0.050	-0.120
-0.050	-0.110
-0.050	-0.110
-0.050	-0.110
-0.060	-0.110
-0.060	-0.100
-0.050	-0.090
-0.040	-0.100
-0.040	-0.100
-0.050	-0.100
-0.040	-0.100
-0.050	-0.100
-0.040	-0.110
-0.050	-0.110
-0.050	-0.100
-0.050	-0.100
-0.050	-0.120
-0.050	-0.100
-0.040	-0.080
-0.050	-0.100
-0.050	-0.100
-0.050	-0.090
-0.050	-0.090
-0.050	-0.100
-0.050	-0.100
-0.060	-0.100
-0.050	-0.100
-0.050	-0.090
-0.060	-0.110
-0.060	-0.110
-0.050	-0.100
-0.060	-0.100
-0.050	-0.100
-0.060	-0.100
-0.060	-0.100
-0.050	-0.100
-0.050	-0.090
-0.050	-0.090
-0.050	-0.080
-0.060	-0.090
-0.060	-0.100
-0.050	-0.100
-0.050	-0.100
-0.050	-0.100
-0.050	-0.100
-0.050	-0.100
-0.060	-0.090
-0.050	-0.100
-0.050	-0.100
-0.070	-0.100
-0.080	-0.090
-0.070	-0.080
-0.060	-0.090
-0.060	-0.100
-0.060	-0.100
-0.060	-0.100
-0.080	-0.080
-0.070	-0.080
-0.060	-0.080
-0.060	-0.090
-0.060	-0.080
-0.060	-0.080
-0.070	-0.080
-0.070	-0.090
-0.070	-0.090
-0.070	-0.080
-0.070	-0.080
-0.070	-0.080
-0.070	-0.090
-0.060	-0.080
-0.070	-0.090
-0.070	-0.080
-0.080	-0.090
-0.070	-0.070
-0.060	-0.070
-0.050	-0.080
-0.060	-0.080
-0.060	-0.080
-0.060	-0.090
-0.060	-0.090
-0.060	-0.080
-0.070	-0.080
-0.070	-0.080
-0.090	-0.070
-0.080	-0.070
-0.070	-0.080
-0.080	-0.080
-0.090	-0.090
-0.090	-0.100
-0.100	-0.100
-0.080	-0.080
-0.070	-0.080
-0.080	-0.080
-0.080	-0.080
-0.080	-0.080
-0.080	-0.080
-0.060	-0.100
-0.070	-0.100
-0.070	-0.100
-0.070	-0.100
-0.070	-0.090
-0.070	-0.080
-0.080	-0.080
-0.080	-0.080
-0.090	-0.070
-0.080	-0.070
-0.080	-0.070
-0.080	-0.070
-0.090	-0.080
-0.080	-0.080
-0.080	-0.080
-0.080	-0.070
-0.090	-0.080
-0.080	-0.080
-0.090	-0.090
-0.070	-0.080
-0.070	-0.060
-0.080	-0.070
-0.080	-0.070
-0.080	-0.070
-0.080	-0.070
-0.080	-0.080
-0.090	-0.070
-0.090	-0.070
-0.080	-0.070
-0.070	-0.070
-0.080	-0.070
-0.070	-0.060
-0.080	-0.070
-0.080	-0.070
-0.090	-0.070
-0.080	-0.080
-0.090	-0.080
-0.100	-0.070
-0.090	-0.070
-0.090	-0.070
-0.080	-0.070
-0.080	-0.060
-0.070	-0.060
-0.080	-0.070
-0.080	-0.070
-0.090	-0.070
-0.090	-0.080
-0.080	-0.070
-0.090	-0.070
-0.090	-0.080
-0.090	-0.060
-0.100	-0.080
-0.090	-0.070
-0.090	-0.060
-0.080	-0.060
-0.080	-0.060
-0.080	-0.060
-0.070	-0.060
-0.070	-0.070
-0.080	-0.070
-0.090	-0.080
-0.080	-0.070
-0.080	-0.070
-0.090	-0.070
-0.080	-0.050
-0.080	-0.060
-0.090	-0.060
-0.100	-0.070
-0.100	-0.060
-0.090	-0.070
-0.090	-0.060
-0.090	-0.060
-0.100	-0.060
-0.090	-0.060
-0.100	-0.070
-0.110	-0.060
-0.100	-0.060
-0.110	-0.070
-0.110	-0.070
-0.100	-0.070
-0.090	-0.070
-0.090	-0.070
-0.090	-0.070
-0.100	-0.060
-0.100	-0.070
-0.100	-0.070
-0.090	-0.060
-0.090	-0.070
-0.080	-0.070
-0.090	-0.050
-0.080	-0.070
-0.090	-0.060
-0.100	-0.060
-0.100	-0.070
-0.090	-0.070
-0.100	-0.070
-0.110	-0.070
-0.110	-0.060
-0.100	-0.060
-0.100	-0.060
-0.110	-0.070
-0.100	-0.070
-0.100	-0.060
-0.100	-0.050
-0.100	-0.060
-0.100	-0.060
-0.100	-0.060
-0.080	-0.060
-0.080	-0.070
-0.080	-0.060
-0.080	-0.060
-0.090	-0.070
-0.100	-0.080
-0.100	-0.080
-0.090	-0.080
-0.090	-0.090
-0.090	-0.070
-0.080	-0.080
-0.090	-0.070
-0.100	-0.080
-0.100	-0.080
-0.100	-0.080
-0.100	-0.080
-0.100	-0.070
-0.100	-0.060
-0.090	-0.070
-0.100	-0.060
-0.110	-0.070
-0.100	-0.070
-0.110	-0.070
-0.110	-0.060
-0.100	-0.070
-0.110	-0.070
-0.110	-0.070
-0.110	-0.070
-0.100	-0.060
-0.110	-0.070
-0.100	-0.060
-0.110	-0.070
-0.110	-0.060
-0.110	-0.050
-0.110	-0.070
-0.120	-0.070
-0.100	-0.060
-0.090	-0.050
-0.110	-0.060
-0.100	-0.070
-0.090	-0.060
-0.090	-0.070
-0.090	-0.060
-0.080	-0.060
-0.080	-0.060
-0.090	-0.070
-0.080	-0.050
-0.090	-0.050
-0.080	-0.060
-0.090	-0.060
-0.100	-0.060
-0.090	-0.070
-0.080	-0.060
-0.100	-0.050
-0.100	-0.060
-0.080	-0.060
-0.080	-0.060
-0.090	-0.050
-0.090	-0.040
-0.080	-0.050
-0.080	-0.050
-0.080	-0.060
-0.110	-0.060
-0.090	-0.060
-0.100	-0.060
-0.100	-0.050
-0.100	-0.050
-0.080	-0.060
-0.070	-0.040
-0.080	-0.040
-0.080	-0.060
-0.090	-0.040
-0.090	-0.040
-0.080	-0.040
-0.070	-0.030
-0.090	-0.040
-0.090	-0.060
-0.090	-0.050
-0.100	-0.040
-0.090	-0.040
-0.080	-0.040
-0.080	-0.060
-0.080	-0.050
-0.090	-0.050
-0.090	-0.060
-0.090	-0.050
-0.090	-0.050
-0.100	-0.040
-0.100	-0.050
-0.100	-0.050
-0.090	-0.030
-0.100	-0.040
-0.090	-0.030
-0.100	-0.040
-0.090	-0.040
-0.090	-0.040
-0.080	-0.040
-0.090	-0.040
-0.090	-0.030
-0.080	-0.050
-0.090	-0.040
-0.090	-0.040
-0.080	-0.050
-0.080	-0.040
-0.090	-0.050
-0.090	-0.040
-0.080	-0.040
-0.080	-0.030
-0.090	-0.030
-0.080	-0.030
-0.080	-0.030
-0.090	-0.030
-0.090	-0.030
-0.090	-0.040
-0.090	-0.030
-0.070	-0.030
-0.070	-0.030
-0.070	-0.020
-0.090	-0.030
-0.100	-0.040
-0.100	-0.030
-0.100	-0.030
-0.100	-0.030
-0.090	-0.030
-0.090	-0.030
-0.080	-0.030
-0.090	-0.040
-0.080	-0.040
-0.080	-0.030
-0.080	-0.030
-0.090	-0.020
-0.100	-0.030
-0.080	-0.020
-0.080	-0.020
-0.090	-0.020
-0.090	-0.010
-0.080	-0.020
-0.090	-0.020
-0.090	-0.030
-0.100	-0.030
-0.100	-0.020
-0.100	-0.030
-0.090	-0.030
-0.090	-0.030
-0.100	-0.030
-0.110	-0.020
-0.100	-0.030
-0.110	-0.040
-0.110	-0.020
-0.110	-0.030
-0.110	-0.030
-0.120	-0.020
-0.110	-0.020
-0.110	-0.020
-0.100	-0.030
-0.110	-0.020
-0.100	-0.010
-0.100	-0.010
-0.090	-0.010
-0.090	-0.020
-0.090	-0.020
-0.100	-0.010
-0.110	-0.020
-0.090	-0.020
-0.110	-0.020
-0.110	-0.020
-0.110	0.000
-0.100	-0.020
-0.110	-0.010
-0.090	-0.020
-0.100	-0.040
-0.110	-0.020
-0.100	-0.020
-0.110	-0.030
-0.100	-0.020
-0.100	-0.020
-0.100	-0.020
-0.100	-0.020
-0.110	-0.010
-0.100	-0.020
-0.110	-0.040
-0.110	-0.040
-0.120	-0.020
-0.110	-0.020
-0.100	-0.020
-0.110	-0.010
-0.100	-0.020
-0.100	-0.030
-0.090	-0.030
-0.090	-0.030
-0.100	-0.020
-0.110	-0.020
-0.100	-0.020
-0.100	-0.020
-0.090	-0.020
-0.090	-0.030
-0.090	-0.030
-0.100	-0.040
-0.090	-0.030
-0.080	-0.030
-0.100	-0.040
-0.120	-0.040
-0.120	-0.040
-0.120	-0.050
-0.120	-0.040
-0.130	-0.030
-0.120	-0.020
-0.120	-0.020
-0.120	-0.030
-0.100	-0.030
-0.110	-0.030
-0.100	-0.030
-0.110	-0.040
-0.110	-0.040
-0.100	-0.030
-0.100	-0.040
-0.090	-0.030
-0.090	-0.030
-0.100	-0.040
-0.120	-0.040
-0.120	-0.030
-0.110	-0.030
-0.100	-0.030
-0.100	-0.030
-0.110	-0.020
-0.100	-0.020
-0.100	-0.020
-0.100	-0.020
-0.100	-0.040
-0.110	-0.040
-0.110	-0.040
-0.100	-0.030
-0.110	-0.030
-0.110	-0.020
-0.110	-0.020
-0.090	-0.030
-0.100	-0.040
-0.090	-0.030
-0.090	-0.020
-0.100	-0.030
-0.090	-0.040
-0.100	-0.030
-0.100	-0.040
-0.100	-0.030
-0.100	-0.030
-0.100	-0.040
-0.100	-0.050
-0.090	-0.030
-0.100	-0.030
-0.100	-0.030
-0.100	-0.040
-0.100	-0.030
-0.090	-0.020
-0.100	-0.020
-0.100	-0.030
-0.090	-0.020
-0.100	-0.020
-0.100	-0.020
-0.100	-0.030
-0.100	-0.030
-0.090	-0.030
-0.100	-0.040
-0.090	-0.040
-0.100	-0.030
-0.090	-0.030
-0.100	-0.040
-0.090	-0.040
-0.100	-0.030
-0.090	-0.030
-0.100	-0.040
-0.100	-0.040
-0.090	-0.040
-0.090	-0.030
-0.090	-0.040
-0.090	-0.030
-0.090	-0.030
-0.090	-0.040
-0.100	-0.050
-0.100	-0.040
-0.090	-0.050
-0.100	-0.050
-0.080	-0.040
-0.090	-0.040
-0.080	-0.040
-0.090	-0.030
-0.090	-0.040
-0.090	-0.040
-0.090	-0.040
-0.100	-0.050
-0.100	-0.040
-0.110	-0.040
-0.090	-0.030
-0.090	-0.040
-0.100	-0.040
-0.100	-0.040
-0.100	-0.040
-0.100	-0.040
-0.090	-0.040
-0.090	-0.030
-0.080	-0.040
-0.080	-0.040
-0.080	-0.040
-0.080	-0.040
-0.080	-0.040
-0.080	-0.050
-0.100	-0.050
-0.100	-0.040
-0.100	-0.050
-0.100	-0.050
-0.100	-0.040
-0.090	-0.040
-0.080	-0.040
-0.090	-0.040
-0.120	-0.030
-0.090	-0.040
-0.090	-0.040
-0.100	-0.040
-0.100	-0.030
-0.100	-0.030
-0.100	-0.030
-0.100	-0.040
-0.100	-0.020
-0.090	-0.030
-0.100	-0.030
-0.100	-0.040
-0.100	-0.030
-0.100	-0.040
-0.100	-0.040
-0.100	-0.030
-0.090	-0.030
-0.090	-0.030
-0.080	-0.030
-0.100	-0.030
-0.100	-0.040
-0.080	-0.030
-0.090	-0.030
-0.100	-0.040
-0.090	-0.040
-0.080	-0.040
-0.080	-0.040
-0.070	-0.040
-0.070	-0.050
-0.090	-0.050
-0.100	-0.050
-0.100	-0.040
-0.090	-0.040
-0.090	-0.030
-0.080	-0.030
-0.080	-0.030
-0.090	-0.030
-0.090	-0.030
-0.090	-0.040
-0.100	-0.030
-0.090	-0.030
-0.090	-0.040
-0.080	-0.030
-0.090	-0.020
-0.090	-0.020
-0.100	-0.030
-0.110	-0.030
-0.100	-0.030
-0.090	-0.030
-0.100	-0.030
-0.110	-0.040
-0.100	-0.040
-0.100	-0.020
-0.090	-0.020
-0.100	-0.030
-0.100	-0.020
-0.100	-0.020
-0.100	-0.020
-0.110	-0.030
-0.110	-0.030
-0.110	-0.030
-0.130	-0.020
-0.130	-0.020
-0.110	-0.020
-0.110	-0.020
-0.100	-0.020
-0.110	-0.020
-0.100	-0.020
-0.110	-0.020
-0.100	-0.030
-0.110	-0.020
-0.090	-0.020
-0.100	-0.030
-0.110	-0.020
-0.110	-0.020
-0.100	-0.030
-0.110	-0.030
-0.110	-0.030
-0.100	-0.030
-0.100	-0.020
-0.110	-0.030
-0.100	-0.030
-0.100	-0.030
-0.120	-0.030
-0.120	-0.030
-0.120	-0.030
-0.110	-0.020
-0.120	-0.020
-0.110	-0.020
-0.110	-0.030
-0.120	-0.040
-0.120	-0.030
-0.140	-0.040
-0.120	-0.030
-0.120	-0.020
-0.120	-0.030
-0.110	-0.020
-0.120	-0.020
-0.120	-0.030
-0.120	-0.020
-0.110	-0.020
-0.120	-0.020
-0.120	-0.020
-0.120	-0.020
-0.130	-0.020
-0.120	-0.030
-0.110	-0.030
-0.110	-0.040
-0.110	-0.040
-0.110	-0.030
-0.120	-0.030
-0.130	-0.030
-0.120	-0.020
-0.110	-0.020
-0.120	-0.020
-0.120	-0.020
-0.120	-0.030
-0.130	-0.010
-0.120	-0.020
-0.120	-0.020
-0.120	-0.020
-0.110	-0.030
-0.110	-0.030
-0.120	-0.030
-0.130	-0.020
-0.120	-0.030
-0.120	-0.030
-0.110	-0.030
-0.120	-0.030
-0.140	-0.040
-0.130	-0.030
-0.120	-0.030
-0.120	-0.030
-0.120	-0.030
-0.120	-0.030
-0.120	-0.030
-0.120	-0.030
-0.120	-0.030
-0.110	-0.030
-0.120	-0.050
-0.120	-0.030
-0.120	-0.030
-0.140	-0.020
-0.130	-0.020
-0.120	-0.010
-0.120	-0.020
-0.130	-0.020
-0.130	-0.020
-0.120	-0.010
-0.130	0.000
-0.130	-0.010
-0.130	-0.020
-0.130	-0.010
-0.140	-0.010
-0.130	-0.020
-0.140	-0.020
-0.120	-0.020
-0.120	-0.020
-0.120	-0.030
-0.130	-0.030
-0.130	-0.020
-0.130	-0.020
-0.130	-0.020
-0.130	-0.020
-0.130	-0.020
-0.130	-0.020
-0.120	-0.020
-0.130	-0.010
-0.130	-0.010
-0.120	0.000
-0.130	0.010
-0.120	0.000
-0.130	0.000
-0.130	-0.020
-0.130	0.000
-0.130	0.000
-0.120	-0.020
-0.130	-0.010
-0.140	-0.020
-0.130	-0.010
-0.130	-0.010
-0.130	-0.010
-0.140	0.000
-0.130	0.010
-0.130	0.000
-0.140	0.000
-0.150	0.010
-0.140	-0.010
-0.140	-0.010
-0.120	-0.020
-0.120	-0.010
-0.130	0.000
-0.150	-0.020
-0.140	-0.010
-0.130	0.000
-0.130	0.000
-0.130	-0.020
-0.120	-0.020
-0.120	-0.020
-0.120	-0.010
-0.110	0.010
-0.110	0.000
-0.110	0.000
-0.110	-0.010
-0.120	-0.020
-0.130	0.000
-0.130	0.000
-0.120	0.000
-0.110	0.000
-0.120	0.000
-0.130	0.000
-0.130	-0.020
-0.120	0.000
-0.130	0.000
-0.130	-0.010
-0.140	-0.020
-0.130	-0.020
-0.120	-0.010
-0.120	0.000
-0.140	0.000
-0.140	-0.010
-0.110	-0.010
-0.110	-0.020
-0.130	-0.010
-0.130	-0.010
-0.140	-0.010
-0.130	-0.010
-0.120	-0.010
-0.130	0.000
-0.120	0.000
-0.110	0.000
-0.110	0.000
-0.120	-0.010
-0.100	0.000
-0.100	0.000
-0.110	-0.010
-0.110	-0.010
-0.120	-0.020
-0.130	-0.020
-0.130	-0.020
-0.130	-0.020
-0.130	-0.020
-0.140	-0.020
-0.120	-0.010
-0.120	-0.020
-0.120	-0.030
-0.120	-0.030
-0.130	-0.020
-0.130	-0.020
-0.140	-0.020
-0.140	-0.020
-0.140	-0.030
-0.130	-0.020
-0.120	-0.010
-0.130	-0.020
-0.120	-0.020
-0.110	-0.030
-0.120	-0.010
-0.120	-0.030
-0.120	-0.030
-0.120	-0.030
-0.130	-0.040
-0.130	-0.040
-0.130	-0.030
-0.120	-0.040
-0.120	-0.030
-0.140	-0.040
-0.130	-0.040
-0.140	-0.030
-0.130	-0.040
-0.120	-0.030
-0.120	-0.030
-0.130	-0.040
-0.130	-0.050
-0.130	-0.040
-0.150	-0.030
-0.140	-0.030
-0.140	-0.030
-0.120	-0.040
-0.120	-0.040
-0.120	-0.050
-0.130	-0.040
-0.130	-0.040
-0.120	-0.030
-0.120	-0.020
-0.120	-0.040
-0.120	-0.030
-0.120	-0.030
-0.120	-0.040
-0.130	-0.040
-0.130	-0.040
-0.110	-0.030
-0.120	-0.030
-0.120	-0.040
-0.130	-0.040
-0.140	-0.020
-0.140	-0.030
-0.130	-0.040
-0.140	-0.040
-0.140	-0.030
-0.140	-0.030
-0.130	-0.030
-0.150	-0.030
-0.150	-0.020
-0.130	-0.010
-0.140	-0.030
-0.140	-0.040
-0.140	-0.050
-0.140	-0.060
-0.140	-0.060
-0.140	-0.040
-0.120	-0.040
-0.120	-0.040
-0.120	-0.030
-0.140	-0.040
-0.140	-0.050
-0.120	-0.050
-0.110	-0.040
-0.120	-0.040
-0.110	-0.040
-0.110	-0.040
-0.130	-0.050
-0.130	-0.040
-0.140	-0.030
-0.140	-0.030
-0.140	-0.040
-0.130	-0.040
-0.130	-0.030
-0.130	-0.040
-0.140	-0.040
-0.130	-0.030
-0.130	-0.050
-0.130	-0.040
-0.140	-0.040
-0.140	-0.030
-0.140	-0.030
-0.140	-0.020
-0.140	-0.030
-0.130	-0.030
-0.120	-0.040
-0.110	-0.040
-0.120	-0.030
-0.120	-0.030
-0.120	-0.030
-0.120	-0.030
-0.120	-0.030
-0.120	-0.030
-0.130	-0.030
-0.110	-0.030
-0.110	-0.020
-0.110	-0.030
-0.120	-0.040
-0.130	-0.030
-0.130	-0.030
-0.140	-0.030
-0.150	-0.040
-0.150	-0.040
-0.160	-0.040
-0.160	-0.040
-0.150	-0.030
-0.150	-0.030
-0.140	-0.030
-0.140	-0.040
-0.160	-0.040
-0.160	-0.040
-0.160	-0.030
-0.140	-0.030
-0.140	-0.010
-0.130	-0.030
-0.140	-0.020
-0.140	-0.030
-0.130	-0.020
-0.130	-0.030
-0.140	-0.020
-0.130	-0.030
-0.140	-0.040
-0.120	-0.030
-0.120	-0.020
-0.120	-0.020
-0.130	-0.030
-0.130	-0.030
-0.140	-0.020
-0.140	-0.030
-0.140	-0.040
-0.140	-0.020
-0.140	-0.030
-0.140	-0.030
-0.140	-0.030
-0.130	-0.020
-0.140	-0.030
-0.150	-0.030
-0.140	-0.040
-0.150	-0.020
-0.150	-0.030
-0.140	-0.040
-0.150	-0.030
-0.150	-0.030
-0.140	-0.030
-0.130	-0.030
-0.130	-0.040
-0.130	-0.030
-0.140	-0.030
-0.140	-0.030
-0.140	-0.040
-0.120	-0.040
-0.120	-0.050
-0.140	-0.050
-0.130	-0.040
-0.130	-0.040
-0.130	-0.030
-0.140	-0.030
-0.130	-0.020
-0.140	-0.010
-0.140	-0.020
-0.130	-0.020
-0.130	-0.020
-0.140	-0.030
-0.150	-0.040
-0.140	-0.040
-0.140	-0.030
-0.140	-0.040
-0.130	-0.030
-0.140	-0.020
-0.150	-0.030
-0.140	-0.030
-0.150	-0.020
-0.160	-0.030
-0.150	-0.030
-0.150	-0.020
-0.140	-0.020
-0.140	-0.020
-0.140	-0.030
-0.140	-0.030
-0.140	-0.030
-0.130	-0.030
-0.140	-0.020
-0.140	-0.010
-0.140	-0.020
-0.130	-0.020
-0.140	-0.030
-0.140	-0.020
-0.140	-0.010
-0.150	0.000
-0.150	0.000
-0.140	0.010
-0.150	0.020
-0.150	0.060
-0.190	0.110
-0.240	0.190
-0.330	0.300
-0.470	0.460
-0.610	0.640
-0.760	0.840
-0.930	1.050
-1.060	1.290
-1.190	1.510
-1.310	1.760
-1.420	2.020
-1.520	2.300
-1.650	2.590
-1.780	2.870
-1.880	3.150
-1.980	3.420
-2.070	3.690
-2.160	3.940
-2.230	4.140
-2.290	4.320
-2.340	4.460
-2.390	4.580
-2.420	4.690
-2.470	4.760
-2.490	4.810
-2.500	4.860
-2.510	4.910
-2.500	4.950
-2.500	4.980
-2.520	4.990
-2.520	5.000
-2.520	5.010
-2.530	5.020
-2.530	5.020
-2.530	5.020
-2.530	5.030
-2.510	5.040
-2.520	5.060
-2.530	5.060
-2.530	5.060
-2.540	5.060
-2.530	5.050
-2.530	5.060
-2.530	5.060
-2.540	5.050
-2.520	5.050
-2.530	5.050
-2.530	5.060
-2.540	5.040
-2.540	5.030
-2.550	5.040
-2.550	5.050
-2.560	5.040
-2.570	5.030
-2.560	5.030
-2.550	5.040
-2.540	5.030
-2.540	5.040
-2.540	5.030
-2.550	5.030
-2.550	5.030
-2.550	5.030
-2.550	5.030
-2.550	5.020
-2.560	5.030
-2.560	5.030
-2.580	5.020
-2.550	5.020
-2.550	5.020
-2.550	5.020
-2.560	5.000
-2.570	5.000
-2.560	5.000
-2.550	5.010
-2.550	5.020
-2.560	5.020
-2.560	5.020
-2.560	5.020
-2.560	5.020
-2.550	5.020
-2.560	5.020
-2.560	5.010
-2.560	5.010
-2.570	5.020
-2.570	5.020
-2.570	5.010
-2.550	5.020
-2.550	5.020
-2.540	5.020
-2.560	5.020
-2.550	5.020
-2.550	5.020
-2.560	5.010
-2.560	5.010
-2.560	5.010
-2.560	5.020
-2.560	5.020
-2.560	5.010
-2.580	5.020
-2.570	5.010
-2.560	5.010
-2.540	5.010
-2.540	5.010
-2.540	5.000
-2.550	5.000
-2.550	5.000
-2.560	4.990
-2.560	5.000
-2.560	5.000
-2.540	5.000
-2.540	4.990
-2.550	4.980
-2.550	4.990
-2.540	5.000
-2.550	4.990
-2.560	4.990
-2.550	4.980
-2.540	4.990
-2.530	4.990
-2.520	4.990
-2.530	4.990
-2.540	4.990
-2.540	4.990
-2.540	4.980
-2.550	4.980
-2.530	4.980
-2.540	4.980
-2.540	4.980
-2.540	4.970
-2.530	4.980
-2.520	4.990
-2.540	4.970
-2.530	4.980
-2.530	4.970
-2.540	4.970
-2.540	4.970
-2.530	4.970
-2.530	4.970
-2.530	4.960
-2.530	4.970
-2.520	4.950
-2.500	4.920
-2.500	4.870
-2.490	4.800
-2.470	4.710
-2.440	4.590
-2.380	4.440
-2.300	4.270
-2.210	4.060
-2.110	3.820
-2.000	3.540
-1.890	3.210
-1.760	2.870
-1.600	2.520
-1.410	2.140
-1.220	1.750
-1.030	1.330
-0.810	0.910
-0.610	0.490
-0.390	0.100
-0.210	-0.250
-0.070	-0.550
0.050	-0.780
0.160	-0.970
0.220	-1.080
0.280	-1.160
0.310	-1.210
0.330	-1.240
0.340	-1.250
0.350	-1.220
0.360	-1.200
0.350	-1.190
0.350	-1.150
0.360	-1.130
0.360	-1.110
0.340	-1.090
0.330	-1.080
0.340	-1.070
0.330	-1.060
0.330	-1.050
0.350	-1.040
0.340	-1.040
0.340	-1.050
0.330	-1.050
0.330	-1.060
0.330	-1.050
0.330	-1.070
0.330	-1.060
0.330	-1.050
0.320	-1.050
0.320	-1.050
0.320	-1.040
0.310	-1.040
0.310	-1.040
0.320	-1.040
0.300	-1.030
0.320	-1.030
0.320	-1.030
0.320	-1.030
0.310	-1.030
0.320	-1.040
0.310	-1.040
0.320	-1.030
0.330	-1.030
0.330	-1.030
0.320	-1.030
0.320	-1.040
0.320	-1.040
0.310	-1.030
0.320	-1.030
0.320	-1.020
0.320	-1.040
0.320	-1.030
0.320	-1.020
0.310	-1.020
0.320	-1.020
0.320	-1.020
0.320	-1.030
0.320	-1.040
0.320	-1.030
0.320	-1.030
0.320	-1.030
0.320	-1.020
0.330	-1.020
0.320	-1.010
0.310	-1.030
0.320	-1.020
0.320	-1.020
0.320	-1.020
0.320	-1.020
0.320	-1.020
0.320	-1.010
0.310	-1.010
0.320	-1.020
0.320	-1.020
0.320	-1.030
0.320	-1.020
0.330	-1.020
0.320	-1.020
0.320	-1.020
0.330	-1.020
0.330	-1.030
0.330	-1.030
0.330	-1.020
0.320	-1.030
0.310	-1.040
0.320	-1.030
0.330	-1.020
0.340	-1.010
0.330	-1.020
0.320	-1.020
0.320	-1.020
0.320	-1.020
0.320	-1.000
0.310	-1.020
0.320	-1.020
0.330	-1.020
0.330	-1.020
0.320	-1.020
0.320	-1.030
0.300	-1.020
0.310	-1.030
0.320	-1.030
0.320	-1.020
0.330	-1.030
0.310	-1.030
0.320	-1.010
0.320	-1.010
0.320	-1.010
0.320	-1.020
0.320	-1.030
0.320	-1.030
0.330	-1.010
0.320	-1.010
0.320	-1.010
0.310	-1.020
0.300	-1.010
0.310	-1.010
0.300	-1.020
0.310	-1.020
0.310	-1.020
0.310	-1.020
0.320	-1.020
0.310	-1.020
0.330	-1.010
0.320	-1.010
0.330	-1.010
0.330	-1.020
0.320	-1.020
0.310	-1.020
0.310	-1.020
0.320	-1.020
0.310	-1.030
0.310	-1.020
0.300	-1.030
0.310	-1.040
0.310	-1.020
0.310	-1.020
0.300	-1.010
0.300	-1.020
0.300	-1.020
0.310	-1.020
0.310	-1.020
0.310	-1.020
0.310	-1.020
0.310	-1.020
0.310	-1.020
0.310	-1.010
0.300	-1.030
0.310	-1.010
0.320	-1.020
0.310	-1.020
0.300	-1.020
0.300	-1.020
0.300	-1.020
0.300	-1.020
0.310	-1.020
0.310	-1.020
0.310	-1.020
0.300	-1.010
0.300	-1.010
0.310	-1.020
0.310	-1.020
0.290	-1.020
0.300	-1.020
0.300	-1.040
0.300	-1.040
0.300	-1.030
0.290	-1.030
0.320	-1.040
0.310	-1.030
0.310	-1.030
0.300	-1.020
0.290	-1.040
0.300	-1.040
0.310	-1.040
0.320	-1.020
0.320	-1.030
0.310	-1.040
0.310	-1.040
0.310	-1.030
0.310	-1.040
0.310	-1.030
0.300	-1.030
0.300	-1.020
0.310	-0.990
0.310	-0.960
0.310	-0.920
0.320	-0.860
0.330	-0.790
0.330	-0.690
0.330	-0.590
0.330	-0.460
0.340	-0.360
0.350	-0.270
0.350	-0.190
0.350	-0.130
0.350	-0.100
0.340	-0.080
0.360	-0.050
0.350	-0.040
0.330	-0.040
0.350	-0.040
0.340	-0.040
0.350	-0.050
0.340	-0.060
0.340	-0.070
0.320	-0.070
0.320	-0.090
0.330	-0.100
0.340	-0.080
0.340	-0.080
0.320	-0.080
0.330	-0.080
0.330	-0.060
0.330	-0.070
0.320	-0.070
0.300	-0.080
0.310	-0.080
0.310	-0.070
0.300	-0.070
0.310	-0.070
0.310	-0.070
0.310	-0.070
0.320	-0.070
0.310	-0.060
0.310	-0.070
0.310	-0.070
0.320	-0.060
0.330	-0.070
0.320	-0.070
0.320	-0.070
0.310	-0.070
0.310	-0.070
0.320	-0.070
0.320	-0.060
0.310	-0.070
0.300	-0.070
0.310	-0.070
0.310	-0.060
0.310	-0.070
0.310	-0.070
0.310	-0.070
0.320	-0.090
0.320	-0.080
0.320	-0.070
0.310	-0.070
0.310	-0.070
0.310	-0.080
0.320	-0.070
0.320	-0.070
0.310	-0.060
0.300	-0.060
0.310	-0.060
0.320	-0.060
0.320	-0.060
0.310	-0.060
0.320	-0.070
0.320	-0.070
0.320	-0.060
0.320	-0.050
[truncated: 98,200 more rows]
