# Supplementary material for: Tectal etiology for irrepressible saccades: a case study in a Rhesus monkey
Source: F1000Res. 2013 Sep 10;2:85. Originally published 2013 Mar 12. [Version 2] doi: 10.12688/f1000research.2-85.v2 (PMC3829126; doi:10.12688/f1000research.2-85.v2)
Supplement: A case of irrepressible saccadic intrusions in a Rhesus monkey: data and scripts — Irrepressible saccadic intrusions. Data was collected immediately following the inception of the intrusive eye jerks and for the next three consecutive days. Data files contain millisecond by millisecond representations of the eye movement deficits discussed in this manuscript, collected in both the light and dark. Each file contains approximately 100 seconds of data presented here in the Spike2 data format or as a text files. [file f1000research-2-1722-s0000.tgz › Day__1__Dark_.txt]

HeyePos	VeyePos
0.050	0.200
0.150	0.150
0.210	0.230
0.140	0.220
0.220	0.170
0.270	0.250
0.200	0.240
0.260	0.190
0.290	0.260
0.210	0.250
0.270	0.200
0.290	0.260
0.210	0.250
0.260	0.200
0.300	0.270
0.210	0.250
0.260	0.200
0.300	0.290
0.210	0.260
0.260	0.210
0.290	0.270
0.200	0.250
0.270	0.210
0.290	0.280
0.210	0.260
0.270	0.210
0.280	0.270
0.210	0.260
0.260	0.210
0.300	0.290
0.210	0.260
0.270	0.210
0.290	0.290
0.210	0.270
0.260	0.210
0.280	0.280
0.210	0.250
0.270	0.210
0.270	0.270
0.200	0.240
0.260	0.210
0.270	0.280
0.210	0.250
0.260	0.210
0.270	0.290
0.200	0.250
0.260	0.220
0.270	0.300
0.200	0.260
0.270	0.210
0.270	0.300
0.200	0.260
0.280	0.220
0.270	0.290
0.200	0.250
0.270	0.220
0.280	0.300
0.210	0.250
0.270	0.230
0.280	0.310
0.210	0.250
0.280	0.230
0.260	0.300
0.200	0.250
0.270	0.210
0.260	0.290
0.200	0.250
0.270	0.220
0.270	0.300
0.200	0.240
0.280	0.230
0.270	0.310
0.200	0.230
0.270	0.220
0.260	0.310
0.200	0.260
0.270	0.240
0.260	0.320
0.190	0.260
0.280	0.240
0.270	0.310
0.210	0.240
0.290	0.230
0.250	0.290
0.190	0.230
0.260	0.210
0.250	0.300
0.200	0.240
0.280	0.230
0.260	0.300
0.210	0.250
0.280	0.240
0.260	0.320
0.210	0.240
0.290	0.230
0.270	0.310
0.210	0.250
0.290	0.230
0.260	0.330
0.210	0.260
0.280	0.250
0.250	0.320
0.200	0.250
0.270	0.250
0.240	0.310
0.200	0.250
0.280	0.250
0.240	0.320
0.190	0.250
0.270	0.260
0.220	0.320
0.180	0.250
0.270	0.260
0.230	0.310
0.200	0.250
0.270	0.250
0.240	0.310
0.200	0.240
0.280	0.230
0.240	0.290
0.200	0.230
0.280	0.240
0.230	0.310
0.210	0.230
0.290	0.240
0.230	0.320
0.210	0.240
0.290	0.270
0.230	0.330
0.200	0.240
0.290	0.250
0.240	0.320
0.210	0.250
0.280	0.270
0.210	0.330
0.190	0.250
0.270	0.270
0.210	0.330
0.200	0.260
0.280	0.270
0.210	0.330
0.200	0.240
0.280	0.260
0.210	0.320
0.200	0.240
0.280	0.270
0.210	0.320
0.190	0.240
0.270	0.270
0.210	0.320
0.190	0.240
0.270	0.280
0.210	0.340
0.200	0.270
0.280	0.290
0.210	0.330
0.210	0.260
0.280	0.290
0.210	0.330
0.210	0.250
0.280	0.290
0.200	0.330
0.190	0.250
0.270	0.280
0.200	0.320
0.190	0.260
0.260	0.300
0.200	0.330
0.210	0.250
0.270	0.300
0.200	0.330
0.190	0.260
0.260	0.310
0.190	0.330
0.190	0.240
0.260	0.290
0.200	0.330
0.200	0.240
0.260	0.290
0.210	0.320
0.210	0.250
0.270	0.290
0.210	0.320
0.210	0.240
0.270	0.290
0.200	0.320
0.210	0.250
0.280	0.300
0.210	0.330
0.200	0.250
0.260	0.310
0.200	0.330
0.210	0.250
0.270	0.300
0.180	0.320
0.200	0.250
0.250	0.310
0.170	0.320
0.200	0.260
0.250	0.320
0.190	0.340
0.200	0.270
0.260	0.330
0.190	0.340
0.210	0.260
0.250	0.310
0.180	0.330
0.210	0.250
0.270	0.330
0.180	0.340
0.210	0.270
0.270	0.330
0.190	0.340
0.210	0.270
0.260	0.330
0.190	0.330
0.200	0.270
0.250	0.340
0.170	0.350
0.210	0.280
0.250	0.340
0.170	0.350
0.200	0.270
0.240	0.330
0.170	0.340
0.200	0.270
0.240	0.330
0.160	0.340
0.210	0.290
0.240	0.360
0.170	0.340
0.210	0.270
0.250	0.360
0.180	0.350
0.210	0.280
0.240	0.340
0.160	0.340
0.210	0.280
0.250	0.340
0.170	0.330
0.210	0.270
0.250	0.350
0.160	0.340
0.210	0.280
0.240	0.340
0.160	0.330
0.210	0.280
0.250	0.350
0.170	0.320
0.210	0.270
0.250	0.350
0.160	0.340
0.210	0.270
0.220	0.350
0.140	0.330
0.210	0.280
0.240	0.350
0.150	0.330
0.210	0.280
0.230	0.350
0.150	0.330
0.210	0.280
0.240	0.360
0.160	0.340
0.210	0.280
0.230	0.360
0.160	0.340
0.210	0.280
0.220	0.360
0.140	0.320
0.210	0.270
0.220	0.360
0.150	0.330
0.210	0.270
0.230	0.360
0.160	0.330
0.210	0.290
0.220	0.370
0.130	0.340
0.210	0.290
0.220	0.360
0.140	0.320
0.210	0.280
0.220	0.360
0.120	0.320
0.200	0.280
0.210	0.360
0.130	0.320
0.200	0.280
0.210	0.360
0.120	0.330
0.200	0.290
0.200	0.370
0.130	0.330
0.200	0.280
0.210	0.370
0.150	0.320
0.220	0.290
0.210	0.360
0.150	0.320
0.220	0.300
0.210	0.380
0.150	0.310
0.220	0.280
0.210	0.370
0.140	0.320
0.220	0.290
0.210	0.360
0.140	0.320
0.220	0.300
0.200	0.380
0.140	0.320
0.210	0.310
0.190	0.380
0.110	0.330
0.200	0.300
0.190	0.370
0.130	0.310
0.210	0.290
0.190	0.370
0.120	0.310
0.210	0.290
0.200	0.370
0.130	0.310
0.210	0.290
0.190	0.370
0.120	0.310
0.210	0.300
0.210	0.380
0.140	0.320
0.210	0.300
0.190	0.370
0.130	0.310
0.210	0.300
0.190	0.380
0.130	0.310
0.210	0.320
0.200	0.370
0.140	0.310
0.210	0.300
0.170	0.380
0.120	0.320
0.210	0.310
0.170	0.390
0.100	0.320
0.210	0.320
0.170	0.390
0.120	0.330
0.210	0.310
0.170	0.380
0.110	0.320
0.190	0.320
0.150	0.390
0.120	0.330
0.210	0.330
0.180	0.390
0.140	0.310
0.210	0.330
0.180	0.380
0.130	0.320
0.210	0.320
0.160	0.380
0.120	0.300
0.200	0.310
0.170	0.390
0.120	0.310
0.210	0.320
0.170	0.380
0.120	0.310
0.200	0.320
0.140	0.380
0.120	0.310
0.210	0.340
0.150	0.390
0.130	0.320
0.210	0.340
0.160	0.390
0.130	0.320
0.210	0.340
0.150	0.390
0.130	0.310
0.210	0.330
0.160	0.390
0.140	0.310
0.210	0.330
0.150	0.390
0.120	0.320
0.210	0.350
0.150	0.410
0.120	0.330
0.200	0.350
0.140	0.400
0.130	0.320
0.210	0.350
0.140	0.390
0.120	0.320
0.200	0.350
0.120	0.390
0.100	0.310
0.200	0.340
0.120	0.390
0.120	0.320
0.200	0.350
0.120	0.400
0.110	0.320
0.190	0.360
0.110	0.390
0.110	0.310
0.190	0.350
0.120	0.400
0.120	0.320
0.200	0.360
0.120	0.400
0.130	0.320
0.200	0.370
0.120	0.400
0.130	0.320
0.200	0.360
0.110	0.410
0.120	0.330
0.190	0.370
0.100	0.400
0.110	0.330
0.190	0.380
0.120	0.400
0.120	0.330
0.190	0.390
0.100	0.410
0.120	0.330
0.180	0.380
0.100	0.410
0.120	0.330
0.190	0.400
0.100	0.410
0.120	0.330
0.190	0.390
0.090	0.410
0.120	0.330
0.180	0.380
0.100	0.410
0.110	0.330
0.180	0.380
0.100	0.400
0.130	0.310
0.190	0.390
0.100	0.400
0.120	0.330
0.190	0.390
0.100	0.400
0.130	0.330
0.190	0.390
0.100	0.400
0.130	0.340
0.190	0.400
0.100	0.400
0.130	0.320
0.200	0.390
0.090	0.400
0.120	0.330
0.180	0.410
0.090	0.410
0.120	0.320
0.190	0.380
0.100	0.390
0.130	0.330
0.180	0.400
0.090	0.390
0.130	0.330
0.190	0.390
0.090	0.390
0.130	0.330
0.170	0.390
0.090	0.380
0.130	0.320
0.170	0.380
0.100	0.390
0.140	0.330
0.190	0.390
0.100	0.380
0.150	0.330
0.200	0.410
0.100	0.400
0.140	0.340
0.180	0.410
0.090	0.400
0.150	0.330
0.200	0.390
0.100	0.380
0.160	0.330
0.190	0.410
0.090	0.390
0.140	0.330
0.180	0.400
0.100	0.370
0.160	0.320
0.190	0.410
0.110	0.390
0.170	0.330
0.190	0.410
0.090	0.370
0.160	0.320
0.170	0.390
0.090	0.360
0.170	0.320
0.190	0.400
0.100	0.360
0.160	0.290
0.200	0.360
0.130	0.290
0.200	0.210
0.230	0.250
0.160	0.190
0.230	0.100
0.240	0.140
0.180	0.090
0.250	0.030
0.270	0.090
0.200	0.040
0.270	-0.040
0.290	0.020
0.210	-0.020
0.290	-0.060
0.310	0.010
0.220	-0.020
0.300	-0.070
0.310	0.010
0.230	-0.020
0.320	-0.050
0.330	0.030
0.260	-0.010
0.330	-0.040
0.330	0.050
0.240	0.010
0.310	-0.020
0.320	0.060
0.230	0.010
0.320	-0.020
0.320	0.070
0.230	0.030
0.300	0.000
0.290	0.070
0.220	0.020
0.300	-0.010
0.300	0.060
0.230	0.020
0.300	-0.020
0.290	0.070
0.220	0.020
0.310	0.000
0.280	0.080
0.210	0.030
0.280	0.010
0.280	0.070
0.220	0.020
0.310	-0.010
0.290	0.070
0.220	0.010
0.300	0.000
0.290	0.070
0.240	0.000
0.310	-0.020
0.290	0.060
0.220	0.000
0.320	-0.010
0.290	0.070
0.230	0.000
0.310	-0.010
0.290	0.070
0.220	0.010
0.300	-0.010
0.270	0.070
0.220	0.000
0.320	0.000
0.290	0.070
0.240	0.010
0.330	0.000
0.300	0.060
0.240	0.020
0.330	0.000
0.290	0.070
0.220	0.010
0.320	0.010
0.280	0.080
0.230	0.010
0.310	0.000
0.270	0.080
0.210	0.000
0.320	0.000
0.270	0.080
0.230	0.010
0.320	0.010
0.270	0.080
0.250	0.000
0.340	0.000
0.280	0.080
0.230	0.020
0.310	0.010
0.280	0.070
0.240	0.010
0.320	0.010
0.260	0.070
0.230	0.010
0.320	0.020
0.260	0.070
0.240	0.000
0.320	0.020
0.270	0.080
0.230	0.000
0.320	0.020
0.260	0.070
0.230	0.010
0.310	0.030
0.240	0.090
0.220	0.010
0.310	0.020
0.260	0.080
0.230	0.020
0.330	0.020
0.270	0.080
0.230	0.010
0.330	0.040
0.270	0.080
0.230	0.010
0.320	0.040
0.250	0.080
0.230	0.000
0.320	0.030
0.260	0.080
0.230	0.000
0.320	0.030
0.250	0.090
0.240	0.020
0.320	0.040
0.250	0.090
0.230	0.010
0.310	0.040
0.250	0.090
0.230	0.010
0.310	0.040
0.240	0.100
0.230	0.010
0.320	0.040
0.240	0.080
0.240	0.020
0.320	0.050
0.240	0.090
0.250	0.020
0.320	0.060
0.240	0.090
0.230	0.010
0.320	0.050
0.250	0.090
0.240	0.010
0.310	0.050
0.240	0.100
0.230	0.020
0.310	0.060
0.230	0.100
0.230	0.030
0.320	0.070
0.240	0.110
0.220	0.040
0.310	0.060
0.230	0.100
0.240	0.020
0.310	0.080
0.230	0.100
0.240	0.030
0.310	0.080
0.230	0.100
0.240	0.020
0.310	0.080
0.230	0.100
0.250	0.020
0.320	0.080
0.240	0.100
0.250	0.020
0.330	0.050
0.230	0.080
0.250	0.010
0.310	0.070
0.240	0.090
0.250	0.020
0.300	0.070
0.210	0.090
0.250	0.010
0.290	0.070
0.210	0.090
0.230	0.020
0.300	0.080
0.210	0.100
0.230	0.020
0.290	0.080
0.210	0.090
0.240	0.010
0.310	0.080
0.220	0.080
0.250	0.020
0.310	0.090
0.210	0.080
0.230	0.020
0.300	0.090
0.210	0.090
0.260	0.020
0.320	0.070
0.230	0.080
0.250	0.010
0.290	0.080
0.210	0.090
0.260	0.020
0.310	0.080
0.210	0.090
0.260	0.030
0.290	0.100
0.210	0.090
0.260	0.020
0.310	0.100
0.220	0.100
0.250	0.040
0.290	0.090
0.210	0.080
0.260	0.030
0.300	0.100
0.210	0.100
0.260	0.030
0.290	0.110
0.230	0.100
0.270	0.030
0.310	0.110
0.210	0.100
0.280	0.040
0.310	0.110
0.220	0.090
0.280	0.020
0.310	0.100
0.220	0.080
0.260	0.030
0.310	0.100
0.210	0.090
0.270	0.030
0.300	0.110
0.210	0.100
0.260	0.050
0.290	0.110
0.220	0.100
0.280	0.050
0.310	0.130
0.210	0.100
0.250	0.050
0.280	0.120
0.210	0.090
0.280	0.040
0.290	0.110
0.210	0.080
0.260	0.040
0.280	0.120
0.210	0.080
0.260	0.040
0.280	0.120
0.200	0.090
0.290	0.040
0.290	0.120
0.210	0.090
0.270	0.050
0.290	0.130
0.210	0.080
0.280	0.050
0.280	0.120
0.210	0.080
0.280	0.040
0.280	0.120
0.210	0.080
0.280	0.040
0.290	0.120
0.220	0.080
0.300	0.040
0.300	0.120
0.210	0.080
0.280	0.030
0.270	0.120
0.200	0.080
0.270	0.050
0.270	0.120
0.200	0.070
0.260	0.050
0.260	0.120
0.190	0.080
0.270	0.040
0.280	0.110
0.210	0.070
0.280	0.050
0.270	0.130
0.210	0.080
0.280	0.050
0.260	0.120
0.200	0.060
0.270	0.040
0.260	0.110
0.190	0.060
0.270	0.040
0.250	0.120
0.190	0.070
0.270	0.050
0.250	0.120
0.200	0.060
0.270	0.060
0.240	0.120
0.180	0.060
0.270	0.050
0.250	0.130
0.190	0.070
0.270	0.050
0.240	0.130
0.190	0.070
0.260	0.060
0.230	0.130
0.180	0.060
0.250	0.060
0.230	0.130
0.180	0.060
0.270	0.060
0.250	0.130
0.210	0.070
0.270	0.060
0.230	0.120
0.200	0.060
0.260	0.050
0.220	0.120
0.190	0.060
0.270	0.050
0.230	0.140
0.180	0.070
0.270	0.070
0.230	0.130
0.190	0.060
0.260	0.060
0.210	0.130
0.180	0.060
0.270	0.070
0.220	0.130
0.180	0.050
0.260	0.060
0.240	0.140
0.190	0.060
0.270	0.070
0.220	0.120
0.180	0.070
0.270	0.080
0.220	0.140
0.180	0.070
0.260	0.080
0.210	0.130
0.200	0.050
0.270	0.050
0.210	0.120
0.200	0.050
0.280	0.070
0.230	0.130
0.190	0.060
0.260	0.070
0.210	0.120
0.180	0.030
0.260	0.060
0.210	0.130
0.190	0.050
0.260	0.070
0.200	0.130
0.180	0.060
0.260	0.080
0.220	0.140
0.190	0.060
0.280	0.080
0.210	0.140
0.180	0.060
0.260	0.080
0.210	0.130
0.200	0.050
0.270	0.070
0.210	0.120
0.200	0.040
0.270	0.070
0.210	0.120
0.200	0.060
0.260	0.100
0.200	0.140
0.200	0.050
0.260	0.080
0.210	0.110
0.200	0.040
0.270	0.090
0.190	0.120
0.200	0.050
0.270	0.090
0.200	0.120
0.210	0.050
0.270	0.090
0.200	0.130
0.210	0.050
0.270	0.100
0.200	0.130
0.200	0.060
0.260	0.100
0.200	0.140
0.190	0.050
0.250	0.100
0.190	0.120
0.190	0.040
0.270	0.080
0.200	0.110
0.210	0.040
0.270	0.090
0.190	0.110
0.200	0.040
0.250	0.090
0.180	0.130
0.200	0.050
0.250	0.090
0.170	0.120
0.190	0.050
0.260	0.110
0.200	0.120
0.210	0.040
0.260	0.100
0.170	0.140
0.180	0.120
0.210	0.240
0.110	0.360
0.080	0.410
0.110	0.600
0.010	0.790
0.000	0.940
0.020	1.220
-0.120	1.480
-0.170	1.660
-0.200	1.970
-0.370	2.260
-0.470	2.470
-0.510	2.830
-0.670	3.170
-0.730	3.450
-0.730	3.840
-0.860	4.140
-0.890	4.370
-0.890	4.680
-1.020	4.930
-1.010	5.080
-0.980	5.310
-1.090	5.490
-1.070	5.560
-1.030	5.720
-1.120	5.810
-1.110	5.800
-1.050	5.910
-1.140	5.950
-1.110	5.920
-1.060	6.000
-1.150	6.020
-1.120	5.960
-1.080	6.040
-1.170	6.040
-1.130	5.990
-1.090	6.070
-1.170	6.070
-1.140	6.010
-1.090	6.070
-1.180	6.070
-1.140	6.020
-1.090	6.080
-1.180	6.070
-1.130	6.040
-1.100	6.090
-1.180	6.080
-1.140	6.030
-1.100	6.090
-1.190	6.060
-1.140	6.010
-1.100	6.070
-1.180	6.050
-1.120	6.000
-1.100	6.070
-1.190	6.070
-1.140	6.030
-1.100	6.090
-1.190	6.070
-1.150	6.020
-1.120	6.070
-1.200	6.070
-1.140	6.020
-1.120	6.080
-1.200	6.050
-1.150	6.020
-1.120	6.070
-1.190	6.050
-1.130	6.000
-1.100	6.070
-1.180	6.060
-1.130	6.010
-1.100	6.070
-1.180	6.050
-1.140	6.020
-1.100	6.080
-1.190	6.040
-1.130	6.000
-1.110	6.050
-1.180	6.030
-1.120	6.000
-1.110	6.060
-1.190	6.040
-1.130	5.990
-1.110	6.050
-1.190	6.040
-1.130	6.010
-1.130	6.070
-1.200	6.040
-1.130	6.000
-1.120	6.070
-1.200	6.040
-1.120	6.010
-1.110	6.070
-1.180	6.040
-1.120	6.000
-1.110	6.040
-1.170	5.980
-1.100	5.890
-1.090	5.890
-1.150	5.720
-1.060	5.550
-1.040	5.440
-1.080	5.190
-0.980	4.910
-0.960	4.730
-0.980	4.390
-0.880	4.060
-0.820	3.810
-0.830	3.420
-0.690	3.040
-0.630	2.770
-0.630	2.400
-0.510	2.060
-0.450	1.870
-0.460	1.560
-0.320	1.320
-0.270	1.180
-0.290	0.960
-0.150	0.780
-0.110	0.740
-0.150	0.600
-0.030	0.490
-0.020	0.510
-0.060	0.440
0.050	0.380
0.040	0.450
-0.030	0.380
0.070	0.360
0.050	0.440
-0.030	0.380
0.060	0.370
0.040	0.450
-0.030	0.380
0.060	0.380
0.040	0.460
-0.020	0.420
0.060	0.400
0.030	0.470
-0.030	0.410
0.060	0.370
0.030	0.440
-0.030	0.380
0.060	0.370
0.030	0.440
-0.030	0.370
0.050	0.350
0.030	0.430
-0.020	0.360
0.070	0.360
0.040	0.430
-0.020	0.380
0.070	0.350
0.040	0.410
0.000	0.360
0.080	0.370
0.040	0.420
-0.020	0.350
0.080	0.350
0.040	0.420
-0.020	0.350
0.080	0.360
0.040	0.420
-0.020	0.370
0.080	0.360
0.030	0.420
-0.020	0.350
0.070	0.350
0.030	0.410
-0.020	0.350
0.080	0.360
0.030	0.410
-0.010	0.340
0.080	0.360
0.020	0.430
-0.020	0.350
0.080	0.360
0.030	0.420
0.000	0.350
0.090	0.350
0.030	0.410
-0.010	0.350
0.090	0.360
0.040	0.420
0.000	0.330
0.090	0.350
0.040	0.420
0.000	0.340
0.100	0.350
0.040	0.410
0.000	0.340
0.090	0.370
0.040	0.430
0.020	0.350
0.090	0.370
0.030	0.410
0.010	0.330
0.100	0.360
0.020	0.420
0.000	0.350
0.100	0.370
0.030	0.410
0.010	0.330
0.090	0.350
0.020	0.410
0.010	0.320
0.090	0.340
0.020	0.400
-0.010	0.330
0.080	0.370
0.010	0.410
-0.020	0.340
0.070	0.370
0.020	0.410
0.000	0.330
0.090	0.360
0.030	0.410
0.000	0.340
0.080	0.370
0.020	0.410
0.010	0.330
0.080	0.360
0.010	0.410
0.000	0.330
0.080	0.360
0.020	0.410
0.010	0.330
0.090	0.360
0.020	0.390
0.010	0.330
0.080	0.370
0.010	0.400
-0.010	0.310
0.070	0.360
0.000	0.390
0.000	0.320
0.060	0.370
-0.020	0.390
-0.010	0.320
0.080	0.360
0.000	0.390
0.010	0.320
0.070	0.360
-0.010	0.390
0.010	0.310
0.070	0.350
-0.020	0.370
-0.010	0.300
0.080	0.370
-0.010	0.400
0.000	0.320
0.090	0.370
0.000	0.390
0.000	0.300
0.080	0.360
0.000	0.400
0.010	0.320
0.070	0.360
-0.010	0.380
0.010	0.310
0.060	0.370
-0.030	0.390
0.000	0.310
0.060	0.380
-0.020	0.390
-0.010	0.330
0.060	0.380
-0.020	0.390
-0.020	0.320
0.070	0.370
-0.030	0.380
0.000	0.320
0.050	0.360
-0.040	0.380
0.000	0.310
0.060	0.370
-0.020	0.380
0.010	0.310
0.070	0.360
-0.030	0.370
0.010	0.300
0.060	0.370
-0.040	0.370
-0.010	0.300
0.060	0.370
-0.040	0.370
0.000	0.320
0.050	0.390
-0.040	0.380
-0.010	0.320
0.060	0.380
-0.050	0.380
-0.010	0.310
0.030	0.380
-0.060	0.380
0.000	0.320
0.050	0.400
-0.040	0.390
0.000	0.310
0.040	0.380
-0.050	0.370
0.000	0.310
0.050	0.380
-0.040	0.360
0.000	0.300
0.040	0.370
-0.050	0.370
0.010	0.300
0.060	0.370
-0.030	0.360
0.010	0.300
0.040	0.370
-0.040	0.360
0.010	0.310
0.040	0.380
-0.040	0.360
0.010	0.310
0.040	0.380
-0.060	0.370
0.000	0.310
0.040	0.380
-0.050	0.370
0.000	0.310
0.040	0.370
-0.040	0.360
0.020	0.310
0.040	0.390
-0.060	0.370
0.000	0.310
0.030	0.380
-0.040	0.360
0.020	0.310
0.050	0.390
-0.060	0.370
0.010	0.310
0.030	0.390
-0.070	0.370
0.000	0.320
0.040	0.390
-0.060	0.360
0.020	0.320
0.040	0.390
-0.040	0.360
0.010	0.320
0.040	0.400
-0.060	0.360
0.020	0.310
0.040	0.390
-0.060	0.360
0.020	0.320
0.040	0.380
-0.050	0.350
0.010	0.310
0.020	0.400
-0.060	0.340
0.020	0.300
0.040	0.400
-0.050	0.350
0.020	0.310
0.030	0.400
-0.070	0.370
0.010	0.330
0.020	0.410
-0.060	0.360
0.030	0.330
0.030	0.400
-0.050	0.350
0.030	0.300
0.030	0.360
-0.040	0.290
0.050	0.230
0.070	0.270
0.010	0.200
0.100	0.130
0.110	0.180
0.060	0.110
0.170	0.050
0.170	0.090
0.100	0.020
0.190	-0.040
0.190	0.030
0.130	-0.010
0.210	-0.050
0.200	0.040
0.120	-0.030
0.210	-0.040
0.190	0.040
0.140	-0.010
0.210	-0.020
0.210	0.060
0.140	0.010
0.210	0.000
0.180	0.080
0.130	0.020
0.210	0.000
0.190	0.070
0.130	0.010
0.210	-0.010
0.200	0.060
0.120	0.000
0.210	-0.020
0.190	0.060
0.130	0.000
0.210	-0.030
0.180	0.060
0.120	0.000
0.210	-0.010
0.180	0.060
0.130	0.000
0.210	0.000
0.190	0.070
0.120	0.000
0.210	-0.020
0.180	0.070
0.120	0.010
0.200	0.010
0.150	0.070
0.100	0.010
0.200	0.000
0.170	0.060
0.120	0.000
0.210	0.010
0.180	0.080
0.130	0.000
0.210	0.000
0.170	0.060
0.120	-0.010
0.210	-0.010
0.170	0.060
0.110	0.000
0.200	0.000
0.160	0.080
0.110	0.000
0.200	0.000
0.160	0.060
0.110	-0.020
0.200	0.010
0.160	0.080
0.110	0.010
0.190	0.020
0.140	0.070
0.100	0.010
0.180	0.020
0.140	0.080
0.100	0.000
0.190	0.010
0.140	0.070
0.110	0.000
0.190	0.020
0.150	0.070
0.110	-0.010
0.190	0.020
0.130	0.080
0.100	-0.020
0.200	0.010
0.130	0.070
0.110	-0.010
0.190	0.020
0.120	0.070
0.100	-0.020
0.190	0.020
0.120	0.080
0.100	0.000
0.190	0.020
0.140	0.080
0.110	0.010
0.190	0.050
0.120	0.090
0.090	0.010
0.180	0.030
0.110	0.080
0.080	0.010
0.170	0.040
0.110	0.080
0.090	0.000
0.180	0.020
0.110	0.070
0.080	-0.010
0.180	0.030
0.100	0.070
0.090	0.000
0.170	0.040
0.100	0.080
0.090	-0.010
0.170	0.030
0.090	0.070
0.080	0.000
0.170	0.040
0.090	0.080
0.080	-0.010
0.160	0.040
0.080	0.080
0.080	0.010
0.160	0.050
0.100	0.090
0.100	0.010
0.170	0.050
0.100	0.080
0.080	-0.010
0.170	0.050
0.090	0.070
0.090	0.010
0.150	0.050
0.080	0.080
0.090	0.000
0.160	0.050
0.080	0.090
0.090	0.010
0.160	0.060
0.080	0.080
0.090	0.000
0.170	0.040
0.080	0.060
0.090	-0.020
0.180	0.040
0.100	0.050
0.130	-0.030
0.220	0.020
0.170	0.030
0.200	-0.060
0.260	0.010
0.200	0.020
0.210	-0.070
0.280	-0.010
0.200	0.020
0.210	-0.050
0.260	0.020
0.200	0.030
0.210	-0.040
0.260	0.010
0.190	0.020
0.210	-0.060
0.270	0.010
0.200	0.030
0.210	-0.040
0.270	0.020
0.200	0.030
0.210	-0.050
0.280	0.030
0.200	0.030
0.210	-0.050
0.270	0.020
0.180	0.030
0.210	-0.050
0.270	0.010
0.180	0.010
0.210	-0.060
0.240	0.010
0.160	0.020
0.210	-0.040
0.270	0.020
0.190	0.030
0.210	-0.040
0.250	0.030
0.180	0.030
0.210	-0.040
0.250	0.020
0.180	0.020
0.210	-0.050
0.250	0.030
0.170	0.010
0.210	-0.050
0.250	0.030
0.180	0.030
0.210	-0.050
0.260	0.030
0.180	0.020
0.220	-0.040
0.260	0.030
0.190	0.020
0.230	-0.040
0.270	0.040
0.180	0.030
0.230	-0.030
0.260	0.040
0.180	0.040
0.220	-0.020
0.240	0.050
0.170	0.030
0.210	-0.020
0.240	0.060
0.160	0.040
0.210	-0.030
0.250	0.050
0.170	0.040
0.210	-0.020
0.240	0.070
0.160	0.040
0.230	-0.020
0.240	0.060
0.160	0.020
0.220	-0.040
0.250	0.050
0.170	0.020
0.220	-0.040
0.240	0.060
0.170	0.030
0.230	-0.030
0.240	0.040
0.160	0.020
0.240	-0.030
0.250	0.050
0.160	0.030
0.220	-0.020
0.230	0.060
0.170	0.020
0.230	-0.020
0.250	0.060
0.170	0.020
0.220	-0.020
0.240	0.060
0.160	0.030
0.220	-0.010
0.240	0.060
0.180	0.040
0.240	0.000
0.240	0.070
0.160	0.030
0.230	-0.020
0.240	0.060
0.180	0.020
0.230	-0.030
0.240	0.070
0.180	0.040
0.230	0.000
0.230	0.060
0.170	0.020
0.240	0.000
0.240	0.070
0.160	0.020
0.230	-0.010
0.230	0.070
0.150	0.030
0.220	0.010
0.230	0.080
0.160	0.030
0.240	0.000
0.230	0.080
0.170	0.040
0.250	0.010
0.240	0.080
0.170	0.030
0.230	0.020
0.210	0.090
0.140	0.030
0.220	0.020
0.220	0.090
0.160	0.030
0.230	0.020
0.210	0.100
0.150	0.040
0.240	0.020
0.220	0.090
0.170	0.020
0.240	0.020
0.230	0.100
0.170	0.040
0.250	0.020
0.210	0.090
0.160	0.020
0.230	0.020
0.210	0.100
0.150	0.020
0.220	0.020
0.210	0.090
0.140	0.030
0.220	0.020
0.210	0.100
0.160	0.040
0.230	0.010
0.210	0.080
0.150	0.020
0.230	0.020
0.210	0.090
0.150	0.020
0.230	0.020
0.210	0.090
0.150	0.030
0.230	0.030
0.190	0.100
0.140	0.030
0.230	0.040
0.190	0.100
0.150	0.030
0.220	0.020
0.190	0.090
0.150	0.030
0.230	0.030
0.190	0.090
0.140	0.030
0.230	0.050
0.200	0.100
0.150	0.020
0.230	0.050
0.190	0.100
0.150	0.030
0.220	0.040
0.180	0.100
0.150	0.030
0.230	0.040
0.200	0.110
0.150	0.030
0.220	0.040
0.180	0.110
0.140	0.040
0.230	0.050
0.180	0.110
0.150	0.020
0.250	0.040
0.200	0.090
0.160	0.020
0.240	0.040
0.190	0.090
0.160	0.020
0.240	0.030
0.200	0.100
0.160	0.020
0.230	0.040
0.180	0.090
0.170	0.010
0.240	0.040
0.200	0.080
0.160	0.020
0.230	0.050
0.180	0.100
0.160	0.030
0.230	0.040
0.180	0.090
0.160	0.020
0.230	0.060
0.180	0.110
0.170	0.030
0.250	0.050
0.190	0.100
0.170	0.030
0.250	0.060
0.170	0.090
0.160	0.020
0.230	0.050
0.170	0.100
0.170	0.010
0.230	0.060
0.170	0.100
0.160	0.020
0.230	0.040
0.180	0.080
0.180	0.020
0.240	0.060
0.170	0.090
0.170	0.030
0.240	0.060
0.170	0.100
0.160	0.030
0.230	0.070
0.170	0.100
0.160	0.020
0.230	0.070
0.160	0.100
0.160	0.030
0.220	0.060
0.160	0.100
0.170	0.030
0.240	0.080
0.170	0.100
0.170	0.020
0.230	0.080
0.160	0.120
0.180	0.040
0.240	0.090
0.160	0.100
0.170	0.030
0.250	0.060
0.180	0.100
0.190	0.030
0.240	0.090
0.170	0.110
0.180	0.030
0.230	0.080
0.150	0.100
0.180	0.030
0.230	0.080
0.150	0.100
0.170	0.020
0.230	0.070
0.160	0.100
0.200	0.030
0.240	0.090
0.160	0.110
0.190	0.040
0.240	0.100
0.160	0.110
0.180	0.040
0.250	0.100
0.170	0.110
0.190	0.030
0.230	0.090
0.140	0.100
0.180	0.040
0.220	0.090
0.140	0.090
0.180	0.020
0.220	0.090
0.140	0.080
0.170	0.010
0.220	0.080
0.140	0.080
0.190	0.010
0.240	0.070
0.140	0.080
0.160	0.010
0.210	0.080
0.130	0.090
0.170	0.020
0.210	0.090
0.130	0.080
0.180	0.010
0.220	0.070
0.130	0.080
0.170	0.010
0.210	0.080
0.140	0.080
0.180	0.020
0.210	0.090
0.130	0.070
0.170	0.020
0.200	0.090
0.110	0.070
0.160	0.020
0.200	0.100
0.110	0.070
0.170	0.020
0.200	0.080
0.120	0.070
0.180	0.020
0.210	0.100
0.120	0.080
0.170	0.020
0.200	0.090
0.110	0.070
0.180	0.030
0.210	0.090
0.130	0.080
0.180	0.020
0.200	0.090
0.110	0.070
0.170	0.030
0.190	0.110
0.110	0.090
0.160	0.020
0.180	0.100
0.100	0.070
0.170	0.020
0.190	0.090
0.090	0.060
0.160	0.020
0.180	0.100
0.100	0.060
0.160	0.020
0.170	0.090
0.090	0.060
0.170	0.020
0.190	0.090
0.110	0.060
0.180	0.020
0.190	0.090
0.110	0.050
0.180	0.010
0.190	0.090
0.100	0.060
0.170	0.010
0.170	0.090
0.090	0.060
0.160	0.020
0.170	0.100
0.080	0.050
0.150	0.020
0.170	0.100
0.070	0.050
0.150	0.010
0.160	0.100
0.090	0.050
0.140	0.010
0.140	0.100
0.080	0.070
0.160	0.030
0.170	0.110
0.090	0.060
0.160	0.030
0.160	0.100
0.090	0.050
0.160	0.020
0.150	0.100
0.070	0.040
0.160	0.010
0.160	0.100
0.090	0.050
0.170	0.020
0.140	0.110
0.070	0.060
0.160	0.040
0.140	0.110
0.080	0.050
0.160	0.040
0.140	0.100
0.070	0.050
0.160	0.040
0.120	0.120
0.040	0.060
0.140	0.040
0.120	0.110
0.060	0.050
0.150	0.040
0.130	0.100
0.070	0.050
0.150	0.030
0.110	0.100
0.060	0.040
0.130	0.030
0.110	0.100
0.060	0.030
0.160	0.020
0.120	0.100
0.070	0.040
0.150	0.040
0.100	0.100
0.050	0.030
0.140	0.030
0.110	0.100
0.050	0.030
0.130	0.030
0.090	0.110
0.030	0.050
0.130	0.020
0.090	0.090
0.040	0.040
0.130	0.030
0.100	0.100
0.040	0.020
0.150	0.030
0.100	0.100
0.050	0.020
0.130	0.030
0.090	0.090
0.040	0.020
0.140	0.030
0.090	0.100
0.040	0.030
0.130	0.050
0.080	0.100
0.040	0.040
0.140	0.040
0.080	0.110
0.030	0.030
0.120	0.030
0.060	0.110
0.030	0.030
0.130	0.040
0.070	0.100
0.030	0.040
0.110	0.050
0.050	0.110
0.020	0.040
0.110	0.050
0.050	0.110
0.010	0.040
0.110	0.050
0.060	0.120
0.040	0.050
0.130	0.070
0.060	0.120
0.050	0.040
0.120	0.060
0.070	0.110
0.040	0.040
0.130	0.070
0.070	0.120
0.050	0.040
0.140	0.070
0.070	0.110
0.040	0.040
0.130	0.070
0.060	0.130
0.040	0.040
0.120	0.070
0.050	0.110
0.030	0.030
0.110	0.080
0.040	0.130
0.020	0.040
0.100	0.080
0.040	0.120
0.030	0.030
0.120	0.070
0.050	0.110
0.050	0.040
0.110	0.070
0.040	0.110
0.030	0.040
0.100	0.080
0.040	0.120
0.040	0.030
0.120	0.070
0.040	0.120
0.040	0.030
0.120	0.080
0.050	0.120
0.050	0.050
0.120	0.080
0.050	0.120
0.040	0.030
0.110	0.090
0.020	0.130
0.030	0.040
0.110	0.100
0.020	0.120
0.030	0.050
0.120	0.100
0.030	0.120
0.030	0.050
0.110	0.100
0.030	0.120
0.040	0.050
0.110	0.100
0.030	0.130
0.040	0.050
0.110	0.100
0.020	0.120
0.040	0.050
0.110	0.100
0.030	0.120
0.050	0.050
0.120	0.090
0.040	0.110
0.060	0.050
0.120	0.100
0.020	0.120
0.040	0.050
0.100	0.110
0.020	0.120
0.050	0.050
0.100	0.120
0.020	0.140
0.040	0.110
0.100	0.220
0.020	0.320
0.050	0.400
0.110	0.640
0.050	0.900
0.120	1.150
0.230	1.590
0.220	2.040
0.350	2.440
0.510	3.010
0.520	3.560
0.650	4.060
0.780	4.690
0.780	5.250
0.890	5.750
1.000	6.380
0.950	6.950
1.010	7.460
1.060	8.090
0.990	8.630
1.000	9.070
1.020	9.570
0.890	9.960
0.860	10.220
0.850	10.530
0.730	10.720
0.720	10.800
0.710	10.970
0.600	11.050
0.590	11.040
0.590	11.140
[truncated: 98,000 more rows]
