# Supplementary material for: Tectal etiology for irrepressible saccades: a case study in a Rhesus monkey
Source: F1000Res. 2013 Sep 10;2:85. Originally published 2013 Mar 12. [Version 2] doi: 10.12688/f1000research.2-85.v2 (PMC3829126; doi:10.12688/f1000research.2-85.v2)
Supplement: A case of irrepressible saccadic intrusions in a Rhesus monkey: data and scripts — Irrepressible saccadic intrusions. Data was collected immediately following the inception of the intrusive eye jerks and for the next three consecutive days. Data files contain millisecond by millisecond representations of the eye movement deficits discussed in this manuscript, collected in both the light and dark. Each file contains approximately 100 seconds of data presented here in the Spike2 data format or as a text files. [file f1000research-2-1722-s0000.tgz › Day__1__Light_.txt]

HeyePos	VeyePos
0.010	-0.380
0.010	-0.300
-0.070	-0.370
0.020	-0.390
0.010	-0.300
-0.060	-0.340
0.020	-0.380
0.010	-0.300
-0.080	-0.360
0.010	-0.380
-0.020	-0.310
-0.090	-0.360
0.000	-0.380
-0.010	-0.290
-0.080	-0.350
0.010	-0.380
-0.020	-0.300
-0.080	-0.360
0.020	-0.390
0.000	-0.310
-0.070	-0.370
0.020	-0.390
0.000	-0.320
-0.060	-0.370
0.020	-0.380
0.000	-0.300
-0.070	-0.360
0.010	-0.370
0.000	-0.290
-0.070	-0.370
0.020	-0.380
-0.010	-0.310
-0.070	-0.370
0.020	-0.370
0.000	-0.290
-0.050	-0.350
0.030	-0.360
-0.020	-0.290
-0.070	-0.360
0.020	-0.360
0.000	-0.270
-0.070	-0.340
0.020	-0.350
-0.020	-0.290
-0.080	-0.370
0.020	-0.370
-0.020	-0.300
-0.070	-0.360
0.020	-0.360
-0.010	-0.290
-0.070	-0.360
0.030	-0.360
-0.020	-0.280
-0.070	-0.370
0.020	-0.360
-0.020	-0.290
-0.060	-0.360
0.020	-0.350
-0.020	-0.280
-0.050	-0.360
0.030	-0.350
-0.020	-0.290
-0.060	-0.370
0.020	-0.350
-0.030	-0.290
-0.080	-0.370
0.010	-0.350
-0.040	-0.280
-0.070	-0.360
0.020	-0.350
-0.040	-0.280
-0.070	-0.360
0.020	-0.350
-0.040	-0.280
-0.070	-0.360
0.020	-0.340
-0.030	-0.270
-0.070	-0.350
0.020	-0.320
-0.040	-0.260
-0.060	-0.350
0.030	-0.330
-0.020	-0.280
-0.050	-0.350
0.040	-0.320
-0.030	-0.270
-0.040	-0.340
0.040	-0.330
-0.030	-0.280
-0.050	-0.350
0.040	-0.310
-0.020	-0.260
-0.050	-0.350
0.040	-0.310
-0.030	-0.270
-0.050	-0.340
0.030	-0.310
-0.040	-0.270
-0.030	-0.340
0.050	-0.310
-0.030	-0.280
-0.050	-0.350
0.040	-0.320
-0.030	-0.260
-0.040	-0.350
0.060	-0.310
0.000	-0.260
-0.020	-0.340
0.070	-0.300
-0.020	-0.290
-0.030	-0.350
0.050	-0.310
-0.040	-0.270
-0.020	-0.350
0.050	-0.310
-0.030	-0.280
-0.030	-0.360
0.050	-0.320
-0.040	-0.280
-0.040	-0.360
0.030	-0.300
-0.050	-0.280
-0.030	-0.350
0.060	-0.290
-0.050	-0.260
-0.030	-0.350
0.040	-0.300
-0.040	-0.280
-0.020	-0.360
0.040	-0.310
-0.040	-0.300
-0.020	-0.360
0.050	-0.310
-0.030	-0.280
-0.020	-0.350
0.060	-0.300
-0.040	-0.290
-0.030	-0.360
0.070	-0.310
-0.020	-0.280
0.000	-0.370
0.060	-0.300
-0.040	-0.280
-0.030	-0.360
0.050	-0.300
-0.040	-0.290
-0.010	-0.370
0.050	-0.280
-0.030	-0.280
0.000	-0.350
0.060	-0.290
-0.040	-0.270
-0.010	-0.340
0.070	-0.290
-0.040	-0.280
-0.010	-0.350
0.060	-0.270
-0.050	-0.280
-0.010	-0.350
0.050	-0.290
-0.030	-0.290
0.010	-0.350
0.050	-0.290
-0.050	-0.280
-0.010	-0.350
0.060	-0.280
-0.040	-0.270
0.000	-0.350
0.050	-0.280
-0.050	-0.280
0.000	-0.350
0.040	-0.270
-0.030	-0.270
0.020	-0.330
0.050	-0.270
-0.040	-0.270
-0.010	-0.340
0.050	-0.270
-0.040	-0.280
0.020	-0.350
0.050	-0.280
-0.040	-0.300
0.000	-0.360
0.050	-0.280
-0.050	-0.290
0.020	-0.340
0.040	-0.280
-0.050	-0.290
0.000	-0.340
0.030	-0.270
-0.060	-0.280
0.010	-0.350
0.030	-0.280
-0.050	-0.290
0.010	-0.340
0.030	-0.270
-0.060	-0.300
0.010	-0.340
0.050	-0.270
-0.040	-0.290
0.020	-0.340
0.040	-0.260
-0.050	-0.280
0.030	-0.340
0.050	-0.250
-0.030	-0.270
0.030	-0.340
0.050	-0.270
-0.050	-0.300
0.030	-0.340
0.050	-0.260
-0.050	-0.290
0.020	-0.340
0.020	-0.260
-0.060	-0.300
0.030	-0.340
0.030	-0.260
-0.050	-0.290
0.020	-0.340
0.040	-0.260
-0.070	-0.300
0.010	-0.350
0.010	-0.270
-0.070	-0.300
0.020	-0.340
0.030	-0.260
-0.040	-0.300
0.050	-0.340
0.040	-0.260
-0.040	-0.310
0.040	-0.340
0.020	-0.270
-0.060	-0.310
0.030	-0.340
0.030	-0.250
-0.040	-0.310
0.030	-0.340
0.040	-0.260
-0.040	-0.290
0.050	-0.330
0.040	-0.250
-0.050	-0.310
0.020	-0.350
0.020	-0.260
-0.060	-0.310
0.030	-0.330
0.010	-0.250
-0.070	-0.300
0.020	-0.330
0.010	-0.250
-0.060	-0.300
0.030	-0.330
0.020	-0.260
-0.060	-0.300
0.020	-0.320
0.010	-0.230
-0.060	-0.300
0.040	-0.320
0.020	-0.250
-0.050	-0.300
0.050	-0.330
0.030	-0.250
-0.040	-0.300
0.040	-0.300
0.020	-0.230
-0.040	-0.290
0.050	-0.290
0.020	-0.230
-0.050	-0.290
0.020	-0.300
-0.020	-0.230
-0.060	-0.300
0.040	-0.310
0.000	-0.240
-0.080	-0.300
0.020	-0.310
-0.020	-0.250
-0.070	-0.310
0.030	-0.310
-0.010	-0.230
-0.060	-0.310
0.020	-0.320
-0.010	-0.250
-0.060	-0.310
0.030	-0.290
-0.010	-0.220
-0.060	-0.320
0.050	-0.320
0.010	-0.250
-0.050	-0.320
0.040	-0.310
-0.010	-0.240
-0.060	-0.320
0.030	-0.300
-0.020	-0.250
-0.060	-0.330
0.040	-0.310
-0.020	-0.250
-0.060	-0.310
0.040	-0.290
-0.020	-0.240
-0.060	-0.310
0.020	-0.300
-0.030	-0.250
-0.060	-0.310
0.030	-0.290
-0.030	-0.240
-0.060	-0.310
0.040	-0.300
-0.020	-0.230
-0.040	-0.310
0.050	-0.290
-0.020	-0.240
-0.050	-0.310
0.050	-0.290
-0.020	-0.220
-0.030	-0.310
0.060	-0.290
-0.010	-0.240
-0.050	-0.320
0.040	-0.290
-0.030	-0.230
-0.050	-0.320
0.050	-0.280
-0.030	-0.230
-0.050	-0.310
0.040	-0.280
-0.030	-0.230
-0.050	-0.320
0.030	-0.290
-0.040	-0.240
-0.040	-0.310
0.050	-0.280
-0.030	-0.240
-0.040	-0.310
0.040	-0.290
-0.040	-0.240
-0.060	-0.310
0.040	-0.260
-0.040	-0.240
-0.040	-0.330
0.050	-0.290
-0.030	-0.250
-0.040	-0.330
0.040	-0.280
-0.040	-0.240
-0.040	-0.310
0.040	-0.270
-0.040	-0.240
-0.040	-0.310
0.030	-0.270
-0.050	-0.240
-0.040	-0.320
0.050	-0.260
-0.050	-0.240
-0.050	-0.320
0.020	-0.270
-0.050	-0.250
-0.040	-0.330
0.040	-0.280
-0.050	-0.250
-0.050	-0.320
0.010	-0.270
-0.070	-0.240
-0.060	-0.310
0.030	-0.250
-0.060	-0.240
-0.040	-0.310
0.020	-0.260
-0.050	-0.250
-0.030	-0.320
0.040	-0.270
-0.050	-0.240
-0.040	-0.310
0.030	-0.250
-0.050	-0.230
-0.030	-0.310
0.030	-0.250
-0.060	-0.240
-0.040	-0.320
0.020	-0.260
-0.060	-0.250
-0.030	-0.330
0.030	-0.260
-0.070	-0.250
-0.030	-0.330
0.020	-0.270
-0.080	-0.240
-0.030	-0.310
0.030	-0.250
-0.070	-0.250
-0.030	-0.320
0.020	-0.250
-0.070	-0.260
-0.030	-0.310
0.020	-0.240
-0.070	-0.230
-0.030	-0.310
0.030	-0.240
-0.070	-0.250
-0.030	-0.320
0.020	-0.260
-0.080	-0.260
-0.030	-0.330
0.020	-0.260
-0.080	-0.250
-0.050	-0.320
0.010	-0.250
-0.080	-0.250
-0.020	-0.320
0.020	-0.250
-0.070	-0.240
-0.040	-0.310
0.000	-0.240
-0.080	-0.250
-0.040	-0.330
0.000	-0.250
-0.090	-0.270
-0.030	-0.320
0.010	-0.250
-0.070	-0.250
0.000	-0.310
0.020	-0.230
-0.070	-0.250
-0.010	-0.310
0.020	-0.230
-0.070	-0.260
-0.020	-0.320
0.020	-0.250
-0.070	-0.260
-0.010	-0.310
0.010	-0.240
-0.070	-0.250
-0.020	-0.290
0.010	-0.230
-0.070	-0.250
-0.010	-0.310
0.010	-0.230
-0.090	-0.260
-0.020	-0.290
0.010	-0.240
-0.090	-0.270
-0.020	-0.310
0.000	-0.250
-0.090	-0.280
-0.010	-0.310
0.000	-0.230
-0.090	-0.270
-0.020	-0.320
-0.010	-0.240
-0.090	-0.270
0.000	-0.320
0.000	-0.230
-0.090	-0.270
-0.010	-0.310
0.000	-0.240
-0.080	-0.270
-0.010	-0.320
0.000	-0.230
-0.090	-0.270
-0.010	-0.310
-0.010	-0.230
-0.090	-0.280
-0.020	-0.310
-0.020	-0.230
-0.110	-0.280
-0.020	-0.310
-0.020	-0.240
-0.090	-0.280
-0.020	-0.310
-0.020	-0.230
-0.080	-0.280
-0.010	-0.310
-0.020	-0.230
-0.100	-0.280
-0.020	-0.310
-0.040	-0.230
-0.100	-0.280
-0.030	-0.310
-0.030	-0.230
-0.100	-0.270
-0.020	-0.310
-0.040	-0.240
-0.100	-0.280
-0.020	-0.310
-0.030	-0.220
-0.110	-0.290
-0.030	-0.310
-0.030	-0.230
-0.100	-0.290
-0.020	-0.310
-0.040	-0.230
-0.100	-0.280
-0.010	-0.300
-0.030	-0.220
-0.120	-0.280
-0.030	-0.300
-0.050	-0.210
-0.100	-0.290
-0.020	-0.310
-0.040	-0.230
-0.110	-0.290
-0.020	-0.290
-0.050	-0.220
-0.110	-0.290
-0.010	-0.290
-0.040	-0.220
-0.110	-0.290
-0.010	-0.290
-0.050	-0.210
-0.120	-0.290
-0.030	-0.290
-0.060	-0.210
-0.110	-0.290
-0.020	-0.290
-0.050	-0.210
-0.100	-0.270
0.000	-0.280
-0.030	-0.220
-0.080	-0.290
-0.010	-0.280
-0.050	-0.210
-0.110	-0.290
-0.020	-0.280
-0.060	-0.210
-0.100	-0.290
-0.010	-0.280
-0.050	-0.210
-0.100	-0.290
-0.020	-0.280
-0.070	-0.220
-0.100	-0.280
-0.020	-0.270
-0.070	-0.210
-0.100	-0.280
0.000	-0.250
-0.080	-0.210
-0.110	-0.290
-0.020	-0.280
-0.080	-0.220
-0.110	-0.280
-0.030	-0.270
-0.080	-0.210
-0.110	-0.280
-0.020	-0.260
-0.070	-0.210
-0.100	-0.290
0.010	-0.260
-0.060	-0.210
-0.080	-0.300
-0.020	-0.270
-0.080	-0.230
-0.100	-0.300
-0.010	-0.270
-0.080	-0.210
-0.100	-0.290
0.000	-0.260
-0.070	-0.220
-0.100	-0.290
-0.010	-0.250
-0.080	-0.210
-0.100	-0.270
-0.010	-0.250
-0.090	-0.220
-0.100	-0.290
-0.020	-0.250
-0.090	-0.200
-0.100	-0.270
0.000	-0.230
-0.090	-0.210
-0.110	-0.280
-0.020	-0.240
-0.080	-0.200
-0.100	-0.270
-0.010	-0.250
-0.080	-0.220
-0.090	-0.300
-0.010	-0.260
-0.080	-0.210
-0.080	-0.300
-0.010	-0.260
-0.080	-0.220
-0.090	-0.300
0.000	-0.250
-0.090	-0.210
-0.080	-0.290
0.000	-0.240
-0.060	-0.220
-0.070	-0.290
0.010	-0.250
-0.090	-0.210
-0.080	-0.290
-0.010	-0.250
-0.090	-0.210
-0.090	-0.290
0.000	-0.240
-0.100	-0.220
-0.070	-0.280
0.010	-0.240
-0.080	-0.220
-0.080	-0.300
-0.010	-0.250
-0.100	-0.220
-0.090	-0.300
-0.020	-0.240
-0.100	-0.210
-0.080	-0.280
0.000	-0.220
-0.090	-0.220
-0.080	-0.280
-0.020	-0.230
-0.120	-0.220
-0.080	-0.280
-0.010	-0.230
-0.100	-0.210
-0.070	-0.270
0.000	-0.210
-0.100	-0.210
-0.080	-0.270
-0.030	-0.210
-0.100	-0.210
-0.080	-0.260
-0.020	-0.180
-0.130	-0.110
-0.140	-0.070
-0.150	0.150
-0.320	0.340
-0.400	0.490
-0.460	0.820
-0.650	1.120
-0.740	1.360
-0.800	1.770
-1.010	2.140
-1.080	2.460
-1.130	2.930
-1.300	3.300
-1.330	3.590
-1.340	3.990
-1.490	4.310
-1.500	4.520
-1.520	4.810
-1.660	4.990
-1.680	5.100
-1.650	5.260
-1.760	5.360
-1.740	5.380
-1.690	5.500
-1.790	5.540
-1.770	5.510
-1.730	5.610
-1.820	5.630
-1.780	5.580
-1.730	5.660
-1.820	5.660
-1.790	5.630
-1.740	5.710
-1.820	5.700
-1.770	5.660
-1.750	5.750
-1.830	5.740
-1.780	5.680
-1.750	5.750
-1.840	5.730
-1.790	5.700
-1.760	5.770
-1.850	5.760
-1.810	5.710
-1.780	5.800
-1.860	5.780
-1.800	5.720
-1.780	5.800
-1.850	5.790
-1.790	5.730
-1.780	5.780
-1.860	5.760
-1.820	5.710
-1.790	5.790
-1.870	5.740
-1.810	5.700
-1.810	5.760
-1.880	5.740
-1.830	5.670
-1.810	5.740
-1.880	5.720
-1.820	5.680
-1.810	5.740
-1.890	5.700
-1.820	5.670
-1.810	5.750
-1.890	5.720
-1.840	5.680
-1.820	5.750
-1.880	5.710
-1.820	5.670
-1.800	5.750
-1.870	5.690
-1.820	5.660
-1.820	5.720
-1.890	5.690
-1.820	5.650
-1.830	5.720
-1.890	5.680
-1.830	5.640
-1.820	5.720
-1.900	5.680
-1.840	5.650
-1.840	5.730
-1.910	5.690
-1.830	5.660
-1.820	5.730
-1.890	5.680
-1.830	5.660
-1.850	5.740
-1.900	5.690
-1.820	5.660
-1.830	5.730
-1.910	5.680
-1.840	5.660
-1.850	5.740
-1.910	5.670
-1.840	5.640
-1.840	5.730
-1.900	5.650
-1.820	5.610
-1.810	5.630
-1.860	5.510
-1.760	5.370
-1.720	5.290
-1.730	5.070
-1.580	4.850
-1.510	4.690
-1.480	4.410
-1.310	4.150
-1.240	3.980
-1.200	3.690
-1.030	3.450
-0.960	3.280
-0.930	2.990
-0.740	2.740
-0.680	2.600
-0.650	2.320
-0.480	2.110
-0.420	1.980
-0.400	1.730
-0.240	1.570
-0.230	1.490
-0.240	1.320
-0.130	1.230
-0.130	1.220
-0.160	1.090
-0.060	1.050
-0.070	1.100
-0.120	1.040
-0.030	1.020
-0.070	1.070
-0.110	1.010
-0.020	1.020
-0.060	1.070
-0.120	1.010
-0.020	1.020
-0.060	1.070
-0.120	1.020
-0.040	1.030
-0.070	1.080
-0.120	1.020
-0.030	1.030
-0.080	1.090
-0.110	1.030
-0.020	1.030
-0.070	1.070
-0.100	1.030
-0.010	1.030
-0.060	1.080
-0.110	1.010
-0.010	1.030
-0.060	1.090
-0.100	1.000
-0.010	1.020
-0.070	1.080
-0.100	1.020
0.000	1.040
-0.060	1.080
-0.080	1.010
0.000	1.040
-0.080	1.080
-0.100	1.020
0.000	1.040
-0.060	1.090
-0.090	1.020
0.000	1.040
-0.060	1.080
-0.090	1.030
0.000	1.040
-0.080	1.080
-0.100	1.020
-0.010	1.040
-0.070	1.090
-0.090	1.030
0.010	1.040
-0.070	1.080
-0.090	1.020
0.000	1.040
-0.070	1.080
-0.080	1.010
0.000	1.040
-0.070	1.080
-0.090	1.010
-0.010	1.040
-0.090	1.070
-0.090	1.020
-0.010	1.050
-0.080	1.080
-0.090	1.000
-0.020	1.040
-0.080	1.080
-0.090	1.000
-0.010	1.040
-0.080	1.070
-0.080	1.000
0.010	1.040
-0.080	1.060
-0.080	0.960
0.010	0.970
-0.060	0.940
-0.060	0.800
0.050	0.770
-0.010	0.720
0.020	0.560
0.140	0.510
0.100	0.420
0.160	0.210
0.290	0.110
0.290	0.010
0.350	-0.210
0.480	-0.290
0.450	-0.410
0.500	-0.620
0.610	-0.690
0.570	-0.780
0.610	-0.950
0.700	-0.960
0.620	-0.970
0.640	-1.070
0.720	-1.040
0.640	-1.020
0.660	-1.090
0.730	-1.050
0.650	-1.040
0.680	-1.100
0.760	-1.040
0.670	-1.030
0.680	-1.110
0.740	-1.050
0.650	-1.040
0.680	-1.110
0.730	-1.050
0.650	-1.040
0.680	-1.110
0.740	-1.050
0.640	-1.050
0.700	-1.130
0.740	-1.060
0.650	-1.060
0.680	-1.140
0.750	-1.080
0.660	-1.070
0.690	-1.130
0.750	-1.070
0.660	-1.070
0.700	-1.140
0.740	-1.050
0.650	-1.060
0.700	-1.130
0.760	-1.060
0.660	-1.070
0.710	-1.130
0.740	-1.060
0.660	-1.070
0.700	-1.130
0.750	-1.060
0.650	-1.070
0.680	-1.140
0.730	-1.070
0.650	-1.080
0.690	-1.150
0.730	-1.090
0.640	-1.090
0.700	-1.160
0.740	-1.080
0.640	-1.080
0.700	-1.150
0.740	-1.070
0.650	-1.090
0.710	-1.150
0.740	-1.080
0.650	-1.080
0.700	-1.140
0.740	-1.060
0.650	-1.090
0.710	-1.140
0.750	-1.060
0.660	-1.080
0.720	-1.140
0.740	-1.060
0.650	-1.080
0.710	-1.130
0.750	-1.050
0.660	-1.090
0.720	-1.140
0.740	-1.070
0.650	-1.080
0.710	-1.140
0.740	-1.060
0.630	-1.090
0.690	-1.140
0.710	-1.060
0.630	-1.090
0.690	-1.140
0.720	-1.070
0.640	-1.090
0.710	-1.140
0.730	-1.050
0.650	-1.080
0.720	-1.140
0.740	-1.050
0.650	-1.080
0.730	-1.130
0.740	-1.060
0.650	-1.080
0.730	-1.120
0.730	-1.040
0.640	-1.090
0.720	-1.130
0.720	-1.050
0.640	-1.090
0.710	-1.130
0.710	-1.060
0.660	-1.090
0.730	-1.130
0.730	-1.060
0.650	-1.110
0.740	-1.130
0.730	-1.070
0.640	-1.110
0.720	-1.130
0.720	-1.050
0.640	-1.090
0.730	-1.130
0.730	-1.050
0.640	-1.100
0.730	-1.130
0.730	-1.060
0.650	-1.120
0.730	-1.130
0.720	-1.070
0.660	-1.130
0.750	-1.140
0.730	-1.060
0.660	-1.120
0.740	-1.140
0.710	-1.070
0.640	-1.120
0.730	-1.130
0.720	-1.050
0.660	-1.110
0.740	-1.120
0.720	-1.050
0.650	-1.120
0.730	-1.130
0.720	-1.050
0.650	-1.120
0.740	-1.140
0.720	-1.060
0.650	-1.120
0.750	-1.120
0.710	-1.040
0.660	-1.110
0.750	-1.120
0.700	-1.040
0.630	-1.080
0.710	-1.070
0.640	-0.990
0.550	-1.020
0.600	-0.990
0.530	-0.870
0.430	-0.870
0.490	-0.810
0.430	-0.690
0.350	-0.700
0.420	-0.640
0.360	-0.530
0.320	-0.550
0.390	-0.510
0.350	-0.410
0.290	-0.470
0.390	-0.450
0.350	-0.370
0.310	-0.430
0.390	-0.420
0.340	-0.360
0.290	-0.430
0.380	-0.440
0.330	-0.370
0.290	-0.440
0.360	-0.440
0.310	-0.370
0.260	-0.450
0.360	-0.440
0.310	-0.370
0.280	-0.430
0.370	-0.420
0.310	-0.360
0.290	-0.440
0.370	-0.430
0.320	-0.370
0.270	-0.440
0.370	-0.430
0.310	-0.370
0.280	-0.460
0.360	-0.430
0.310	-0.370
0.270	-0.430
0.360	-0.420
0.300	-0.370
0.270	-0.430
0.350	-0.420
0.300	-0.360
0.270	-0.440
0.350	-0.410
0.280	-0.360
0.260	-0.430
0.350	-0.420
0.290	-0.370
0.270	-0.450
0.360	-0.420
0.290	-0.370
0.270	-0.460
0.360	-0.420
0.290	-0.370
0.270	-0.450
0.360	-0.420
0.290	-0.390
0.280	-0.460
0.370	-0.440
0.290	-0.390
0.270	-0.460
0.360	-0.430
0.290	-0.390
0.290	-0.460
0.380	-0.430
0.300	-0.390
0.290	-0.470
0.370	-0.440
0.290	-0.400
0.280	-0.480
0.370	-0.440
0.280	-0.400
0.280	-0.480
0.350	-0.430
0.270	-0.410
0.260	-0.500
0.350	-0.450
0.270	-0.410
0.270	-0.490
0.350	-0.440
0.260	-0.410
0.280	-0.490
0.360	-0.440
0.280	-0.420
0.290	-0.490
0.360	-0.450
0.280	-0.420
0.290	-0.490
0.360	-0.440
0.280	-0.410
0.290	-0.500
0.370	-0.430
0.280	-0.410
0.290	-0.470
0.330	-0.400
0.250	-0.370
0.260	-0.430
0.310	-0.350
0.230	-0.310
0.250	-0.370
0.300	-0.300
0.210	-0.250
0.230	-0.300
0.290	-0.230
0.210	-0.210
0.220	-0.290
0.280	-0.220
0.210	-0.210
0.230	-0.280
0.300	-0.210
0.210	-0.210
0.230	-0.280
0.290	-0.210
0.210	-0.200
0.230	-0.260
0.300	-0.210
0.210	-0.210
0.230	-0.270
0.290	-0.210
0.210	-0.210
0.230	-0.270
0.270	-0.210
0.210	-0.210
0.240	-0.260
0.280	-0.210
0.190	-0.200
0.230	-0.260
0.280	-0.210
0.190	-0.210
0.220	-0.270
0.270	-0.190
0.200	-0.200
0.230	-0.250
0.260	-0.200
0.190	-0.210
0.230	-0.280
0.280	-0.210
0.190	-0.210
0.240	-0.260
0.280	-0.190
0.190	-0.200
0.230	-0.260
0.280	-0.190
0.190	-0.200
0.230	-0.250
0.260	-0.190
0.190	-0.210
0.240	-0.260
0.280	-0.200
0.200	-0.210
0.240	-0.260
0.280	-0.180
0.190	-0.210
0.240	-0.270
0.270	-0.200
0.190	-0.210
0.240	-0.250
0.270	-0.190
0.180	-0.210
0.220	-0.270
0.250	-0.200
0.180	-0.210
0.240	-0.250
0.260	-0.190
0.180	-0.210
0.240	-0.250
0.270	-0.190
0.170	-0.210
0.220	-0.270
0.260	-0.200
0.180	-0.210
0.230	-0.270
0.260	-0.210
0.180	-0.210
0.240	-0.260
0.250	-0.190
0.160	-0.220
0.220	-0.260
0.240	-0.200
0.160	-0.210
0.230	-0.250
0.230	-0.180
0.170	-0.210
0.230	-0.260
0.230	-0.180
0.170	-0.210
0.240	-0.250
0.240	-0.180
0.160	-0.210
0.230	-0.250
0.230	-0.190
0.160	-0.220
0.240	-0.260
0.230	-0.190
0.170	-0.240
0.240	-0.260
0.240	-0.200
0.170	-0.220
0.240	-0.250
0.230	-0.190
0.170	-0.230
0.240	-0.260
0.230	-0.180
0.170	-0.210
0.250	-0.250
0.240	-0.180
0.170	-0.220
0.230	-0.250
0.220	-0.180
0.160	-0.220
0.240	-0.240
0.230	-0.180
0.160	-0.220
0.230	-0.240
0.210	-0.180
0.160	-0.220
0.240	-0.250
0.210	-0.180
0.150	-0.240
0.240	-0.250
0.210	-0.180
0.170	-0.220
0.240	-0.240
0.210	-0.160
0.160	-0.210
0.230	-0.230
0.220	-0.170
0.170	-0.220
0.240	-0.230
0.210	-0.150
0.160	-0.210
0.240	-0.220
0.210	-0.160
0.160	-0.210
0.250	-0.240
0.220	-0.160
0.170	-0.230
0.240	-0.230
0.210	-0.170
0.160	-0.220
0.250	-0.230
0.210	-0.180
0.160	-0.220
0.240	-0.240
0.210	-0.180
0.160	-0.220
0.240	-0.220
0.210	-0.180
0.170	-0.230
0.240	-0.230
0.210	-0.160
0.150	-0.240
0.230	-0.230
0.200	-0.160
0.160	-0.210
0.250	-0.210
0.210	-0.140
0.170	-0.210
0.240	-0.210
0.200	-0.160
0.160	-0.210
0.240	-0.210
0.200	-0.160
0.160	-0.230
0.240	-0.210
0.200	-0.150
0.160	-0.210
0.240	-0.210
0.200	-0.140
0.170	-0.210
0.240	-0.210
0.190	-0.150
0.160	-0.210
0.230	-0.190
0.180	-0.150
0.160	-0.220
0.230	-0.200
0.180	-0.150
0.150	-0.240
0.240	-0.210
0.180	-0.160
0.150	-0.220
0.240	-0.210
0.180	-0.160
0.160	-0.230
0.230	-0.200
0.170	-0.150
0.160	-0.220
0.240	-0.210
0.180	-0.150
0.170	-0.230
0.240	-0.210
0.190	-0.160
0.170	-0.220
0.250	-0.190
0.190	-0.140
0.180	-0.210
0.240	-0.180
0.180	-0.130
0.180	-0.220
0.240	-0.190
0.180	-0.140
0.180	-0.220
0.250	-0.190
0.170	-0.150
0.160	-0.220
0.230	-0.200
0.160	-0.140
0.160	-0.220
0.230	-0.190
0.170	-0.160
0.170	-0.220
0.240	-0.180
0.160	-0.150
0.170	-0.220
0.230	-0.180
0.160	-0.160
0.170	-0.230
0.250	-0.180
0.180	-0.160
0.180	-0.230
0.250	-0.180
0.170	-0.160
0.180	-0.230
0.250	-0.200
0.180	-0.180
0.190	-0.250
0.250	-0.200
0.180	-0.160
0.200	-0.230
0.260	-0.190
0.170	-0.160
0.180	-0.230
0.230	-0.200
0.170	-0.170
0.170	-0.220
0.230	-0.170
0.170	-0.140
0.180	-0.210
0.240	-0.170
0.160	-0.160
0.180	-0.230
0.240	-0.180
0.160	-0.150
0.160	-0.220
0.230	-0.170
0.160	-0.160
0.190	-0.220
0.240	-0.170
0.170	-0.160
0.180	-0.220
0.240	-0.170
0.160	-0.170
0.190	-0.220
0.240	-0.180
0.160	-0.160
0.200	-0.230
0.250	-0.180
0.170	-0.170
0.200	-0.220
0.240	-0.160
0.160	-0.160
0.200	-0.220
0.230	-0.160
0.150	-0.160
0.190	-0.220
0.240	-0.170
0.160	-0.180
0.200	-0.230
0.250	-0.180
0.170	-0.160
0.200	-0.230
0.230	-0.170
0.160	-0.170
0.210	-0.230
0.250	-0.160
0.170	-0.180
0.200	-0.230
0.230	-0.160
0.150	-0.160
0.200	-0.220
0.250	-0.160
0.160	-0.170
0.210	-0.220
0.250	-0.160
0.160	-0.170
0.210	-0.220
0.240	-0.160
0.160	-0.160
0.210	-0.220
0.240	-0.160
0.160	-0.160
0.200	-0.210
0.220	-0.140
0.140	-0.160
0.210	-0.210
0.250	-0.150
0.170	-0.170
0.200	-0.210
0.240	-0.140
0.170	-0.150
0.220	-0.210
0.240	-0.160
0.150	-0.170
0.200	-0.220
0.230	-0.140
0.150	-0.170
0.210	-0.210
0.230	-0.130
0.150	-0.160
0.210	-0.210
0.230	-0.140
0.160	-0.170
0.210	-0.210
0.230	-0.140
0.150	-0.170
0.210	-0.210
0.230	-0.130
0.160	-0.160
0.230	-0.210
0.240	-0.140
0.160	-0.170
0.210	-0.210
0.210	-0.150
0.160	-0.180
0.210	-0.210
0.230	-0.150
0.140	-0.200
0.210	-0.220
0.220	-0.140
0.150	-0.170
0.220	-0.210
0.220	-0.150
0.150	-0.190
0.220	-0.210
0.230	-0.140
0.170	-0.180
0.240	-0.210
0.230	-0.140
0.160	-0.190
0.230	-0.210
0.220	-0.150
0.150	-0.200
0.220	-0.210
0.210	-0.140
0.150	-0.190
0.220	-0.210
0.210	-0.140
0.140	-0.200
0.230	-0.210
0.210	-0.150
0.160	-0.180
0.240	-0.210
0.220	-0.140
0.160	-0.190
0.230	-0.210
0.210	-0.140
0.140	-0.190
0.230	-0.200
0.220	-0.130
0.150	-0.200
0.230	-0.210
0.230	-0.130
0.160	-0.190
0.220	-0.210
0.210	-0.140
0.140	-0.200
0.230	-0.210
0.210	-0.140
0.140	-0.200
0.230	-0.210
0.210	-0.140
0.150	-0.210
0.230	-0.200
0.210	-0.130
0.140	-0.190
0.210	-0.200
0.200	-0.120
0.150	-0.180
0.230	-0.200
0.210	-0.140
0.160	-0.200
0.230	-0.210
0.190	-0.140
0.130	-0.200
0.220	-0.200
0.210	-0.130
0.140	-0.200
0.230	-0.200
0.190	-0.140
0.150	-0.200
0.230	-0.210
0.200	-0.140
0.160	-0.200
0.240	-0.210
0.200	-0.130
0.140	-0.210
0.230	-0.210
0.190	-0.140
0.140	-0.210
0.220	-0.200
0.200	-0.130
0.160	-0.190
0.240	-0.190
0.180	-0.130
0.140	-0.200
0.230	-0.190
0.190	-0.150
0.150	-0.210
0.230	-0.200
0.190	-0.130
0.140	-0.200
0.220	-0.200
0.180	-0.130
0.130	-0.210
0.220	-0.190
0.170	-0.130
0.150	-0.200
0.230	-0.190
0.180	-0.130
0.160	-0.210
0.240	-0.180
0.190	-0.120
0.160	-0.210
0.230	-0.190
0.180	-0.140
0.150	-0.210
0.230	-0.200
0.180	-0.150
0.160	-0.210
0.230	-0.200
0.180	-0.140
0.160	-0.220
0.230	-0.200
0.180	-0.150
0.160	-0.220
0.230	-0.190
0.170	-0.140
0.160	-0.210
0.230	-0.190
0.180	-0.140
0.170	-0.210
0.240	-0.190
0.170	-0.150
0.150	-0.210
0.220	-0.180
0.160	-0.140
0.140	-0.210
0.230	-0.170
0.160	-0.140
0.170	-0.210
0.230	-0.160
0.150	-0.140
0.160	-0.210
0.230	-0.180
0.170	-0.140
0.160	-0.200
0.230	-0.170
0.150	-0.120
0.160	-0.200
0.230	-0.160
0.150	-0.140
0.150	-0.210
0.230	-0.160
0.160	-0.130
0.180	-0.200
0.240	-0.160
0.160	-0.140
0.160	-0.210
0.220	-0.180
0.150	-0.140
0.160	-0.210
0.230	-0.180
0.160	-0.150
0.160	-0.220
0.230	-0.170
0.140	-0.150
0.170	-0.210
0.230	-0.170
0.160	-0.140
0.170	-0.220
0.230	-0.180
0.150	-0.160
0.170	-0.220
0.230	-0.160
0.160	-0.150
0.170	-0.220
0.230	-0.160
0.150	-0.160
0.170	-0.220
0.220	-0.160
0.140	-0.160
0.160	-0.210
0.210	-0.160
0.130	-0.150
0.160	-0.220
0.210	-0.160
0.130	-0.160
0.180	-0.220
0.230	-0.160
0.140	-0.150
0.170	-0.230
0.200	-0.160
0.110	-0.170
0.170	-0.230
0.220	-0.180
0.130	-0.160
0.160	-0.230
0.210	-0.170
0.130	-0.160
0.180	-0.220
0.220	-0.170
0.140	-0.160
0.180	-0.220
0.210	-0.160
0.130	-0.160
0.170	-0.220
0.210	-0.150
0.140	-0.160
0.190	-0.220
0.220	-0.160
0.140	-0.160
0.180	-0.230
0.210	-0.170
0.100	-0.180
0.170	-0.230
0.210	-0.160
0.130	-0.190
0.180	-0.230
0.210	-0.170
0.130	-0.180
0.190	-0.230
0.210	-0.170
0.120	-0.180
0.200	-0.230
0.220	-0.170
0.140	-0.200
0.190	-0.250
0.210	-0.180
0.140	-0.180
0.200	-0.230
0.210	-0.150
0.130	-0.170
0.200	-0.220
0.230	-0.150
0.130	-0.190
0.190	-0.240
0.210	-0.160
0.140	-0.180
0.210	-0.230
0.210	-0.160
0.120	-0.180
0.200	-0.230
0.210	-0.160
0.130	-0.190
0.200	-0.230
0.210	-0.160
0.140	-0.200
0.210	-0.220
0.210	-0.150
0.120	-0.180
0.190	-0.220
0.210	-0.160
0.120	-0.190
0.200	-0.230
0.210	-0.160
0.130	-0.200
0.210	-0.240
0.210	-0.150
0.130	-0.200
0.210	-0.220
0.210	-0.150
0.140	-0.190
0.210	-0.220
0.200	-0.160
0.120	-0.200
0.200	-0.220
0.200	-0.160
0.120	-0.200
0.210	-0.220
0.210	-0.160
0.140	-0.210
0.210	-0.230
0.210	-0.150
0.130	-0.190
0.210	-0.210
0.200	-0.140
0.140	-0.180
0.210	-0.210
0.200	-0.140
0.120	-0.190
0.210	-0.210
0.200	-0.140
0.140	-0.200
0.210	-0.210
0.200	-0.140
0.130	-0.200
0.210	-0.210
0.200	-0.140
0.140	-0.200
0.230	-0.210
0.210	-0.140
0.140	-0.210
0.210	-0.220
0.200	-0.160
0.140	-0.210
0.220	-0.220
0.210	-0.150
0.140	-0.210
0.220	-0.210
0.210	-0.140
0.160	-0.200
0.220	-0.210
0.200	-0.130
0.130	-0.180
0.220	-0.210
0.200	-0.150
0.140	-0.210
0.210	-0.210
0.200	-0.130
0.140	-0.200
0.220	-0.200
0.200	-0.140
0.140	-0.210
0.230	-0.210
0.190	-0.150
0.150	-0.220
0.230	-0.210
0.200	-0.150
0.150	-0.210
0.220	-0.210
0.200	-0.160
0.150	-0.210
0.240	-0.210
0.190	-0.150
0.140	-0.210
0.220	-0.210
0.190	-0.140
0.140	-0.210
0.230	-0.190
0.190	-0.130
0.160	-0.200
0.230	-0.190
0.170	-0.140
0.130	-0.210
0.230	-0.200
0.180	-0.140
0.140	-0.210
0.240	-0.200
0.190	-0.150
0.140	-0.210
0.240	-0.190
0.180	-0.130
0.150	-0.210
0.240	-0.190
0.180	-0.130
0.140	-0.200
0.220	-0.180
0.180	-0.120
0.150	-0.200
0.240	-0.190
0.190	-0.140
0.170	-0.210
0.240	-0.180
0.170	-0.130
0.150	-0.210
0.230	-0.180
0.160	-0.130
0.140	-0.200
0.210	-0.160
0.150	-0.140
0.140	-0.200
0.230	-0.170
0.170	-0.120
0.150	-0.200
0.220	-0.170
0.160	-0.120
0.140	-0.200
0.220	-0.160
0.160	-0.130
0.160	-0.190
0.240	-0.160
0.180	-0.130
0.160	-0.200
0.230	-0.160
0.150	-0.130
0.140	-0.200
0.220	-0.150
0.150	-0.120
0.140	-0.200
0.210	-0.150
0.150	-0.100
0.140	-0.190
0.220	-0.140
0.140	-0.110
0.150	-0.200
0.210	-0.150
0.140	-0.120
0.160	-0.200
0.220	-0.140
0.150	-0.110
0.140	-0.200
0.210	-0.150
0.150	-0.110
0.160	-0.190
0.220	-0.150
0.130	-0.120
0.140	-0.200
0.220	-0.140
0.140	-0.120
0.140	-0.200
0.210	-0.150
0.130	-0.130
0.140	-0.210
0.210	-0.150
0.120	-0.130
0.150	-0.210
0.210	-0.160
0.130	-0.130
0.140	-0.200
0.210	-0.140
0.120	-0.130
0.130	-0.200
0.210	-0.140
0.120	-0.130
0.140	-0.210
0.210	-0.140
0.110	-0.120
0.140	-0.200
0.200	-0.150
0.130	-0.130
0.160	-0.210
0.210	-0.160
0.110	-0.130
0.150	-0.200
0.190	-0.140
0.110	-0.150
0.140	-0.200
0.190	-0.140
0.110	-0.140
0.130	-0.210
0.200	-0.140
0.110	-0.140
0.160	-0.200
0.200	-0.140
0.110	-0.140
0.150	-0.200
0.210	-0.140
0.110	-0.150
0.160	-0.210
0.200	-0.120
0.100	-0.130
0.140	-0.190
0.190	-0.130
0.090	-0.140
0.140	-0.200
0.180	-0.130
0.090	-0.140
0.140	-0.210
0.170	-0.140
0.080	-0.160
0.130	-0.210
0.170	-0.130
0.080	-0.150
0.120	-0.210
0.180	-0.130
0.090	-0.140
0.150	-0.200
0.180	-0.120
0.090	-0.130
0.150	-0.180
0.180	-0.110
0.090	-0.130
0.150	-0.190
0.180	-0.120
0.080	-0.140
0.140	-0.200
0.170	-0.120
0.090	-0.150
0.140	-0.200
0.180	-0.120
0.090	-0.140
0.130	-0.190
0.160	-0.120
0.080	-0.140
0.140	-0.190
0.170	-0.120
0.090	-0.150
0.160	-0.190
0.180	-0.120
0.100	-0.130
0.160	-0.180
0.180	-0.100
0.090	-0.130
0.170	-0.180
0.170	-0.100
0.100	-0.130
0.170	-0.190
0.180	-0.110
0.090	-0.140
0.160	-0.190
0.170	-0.110
0.090	-0.140
0.170	-0.190
0.180	-0.100
0.100	-0.140
0.160	-0.190
0.170	-0.100
0.080	-0.140
0.140	-0.180
0.140	-0.100
0.080	-0.140
0.160	-0.170
0.160	-0.090
0.080	-0.130
0.170	-0.160
0.170	-0.100
0.080	-0.150
0.150	-0.180
0.160	-0.090
0.090	-0.140
0.170	-0.180
0.150	-0.100
0.070	-0.150
0.150	-0.180
0.140	-0.100
0.080	-0.160
0.160	-0.180
0.160	-0.100
0.080	-0.150
0.170	-0.180
0.140	-0.120
0.080	-0.160
0.180	-0.190
0.160	-0.110
0.100	-0.160
0.180	-0.170
0.160	-0.110
0.090	-0.160
0.180	-0.170
0.160	-0.100
0.100	-0.160
0.180	-0.190
0.160	-0.100
0.090	-0.170
0.170	-0.180
0.150	-0.100
0.080	-0.160
0.180	-0.180
0.150	-0.120
0.100	-0.180
0.190	-0.180
0.150	-0.100
0.090	-0.160
0.190	-0.160
0.160	-0.110
0.100	-0.170
0.180	-0.160
0.150	-0.100
0.100	-0.170
0.180	-0.170
0.140	-0.110
0.090	-0.170
0.180	-0.170
0.150	-0.120
0.110	-0.170
0.180	-0.170
0.150	-0.110
0.090	-0.190
0.180	-0.190
0.140	-0.110
0.090	-0.180
0.170	-0.180
0.130	-0.100
0.090	-0.200
0.170	-0.180
0.110	-0.120
0.070	-0.200
0.180	-0.190
0.130	-0.120
0.100	-0.180
0.190	-0.160
0.150	-0.100
0.110	-0.180
0.190	-0.170
0.140	-0.110
0.090	-0.190
0.180	-0.180
0.130	-0.110
0.100	-0.190
0.190	-0.180
0.130	-0.120
0.100	-0.190
0.180	-0.170
0.130	-0.120
0.100	-0.190
0.180	-0.180
0.120	-0.120
0.090	-0.210
0.170	-0.190
0.120	-0.120
0.080	-0.200
0.170	-0.180
0.100	-0.130
0.080	-0.200
0.160	-0.180
0.110	-0.120
0.080	-0.200
0.170	-0.170
0.100	-0.120
0.090	-0.190
0.170	-0.160
0.110	-0.130
0.090	-0.200
[truncated: 98,011 more rows]
