# Supplementary material for: Tectal etiology for irrepressible saccades: a case study in a Rhesus monkey
Source: F1000Res. 2013 Sep 10;2:85. Originally published 2013 Mar 12. [Version 2] doi: 10.12688/f1000research.2-85.v2 (PMC3829126; doi:10.12688/f1000research.2-85.v2)
Supplement: A case of irrepressible saccadic intrusions in a Rhesus monkey: data and scripts — Irrepressible saccadic intrusions. Data was collected immediately following the inception of the intrusive eye jerks and for the next three consecutive days. Data files contain millisecond by millisecond representations of the eye movement deficits discussed in this manuscript, collected in both the light and dark. Each file contains approximately 100 seconds of data presented here in the Spike2 data format or as a text files. [file f1000research-2-1722-s0000.tgz › Day__2__Dark_.txt]

HeyePos	VeyePos
-0.220	0.460
-0.230	0.450
-0.220	0.450
-0.220	0.440
-0.220	0.440
-0.220	0.440
-0.230	0.430
-0.230	0.420
-0.210	0.430
-0.210	0.430
-0.210	0.430
-0.220	0.430
-0.210	0.420
-0.220	0.430
-0.220	0.430
-0.230	0.430
-0.230	0.430
-0.230	0.430
-0.240	0.430
-0.240	0.430
-0.230	0.440
-0.230	0.440
-0.230	0.430
-0.230	0.440
-0.230	0.430
-0.230	0.440
-0.220	0.450
-0.220	0.440
-0.220	0.440
-0.220	0.450
-0.230	0.450
-0.240	0.450
-0.230	0.460
-0.220	0.450
-0.220	0.450
-0.210	0.450
-0.220	0.450
-0.230	0.450
-0.230	0.450
-0.230	0.450
-0.220	0.430
-0.210	0.440
-0.220	0.440
-0.220	0.430
-0.230	0.440
-0.240	0.440
-0.230	0.450
-0.230	0.440
-0.230	0.440
-0.230	0.440
-0.230	0.440
-0.230	0.440
-0.220	0.440
-0.210	0.450
-0.230	0.450
-0.220	0.440
-0.220	0.440
-0.220	0.440
-0.230	0.460
-0.230	0.450
-0.240	0.440
-0.230	0.440
-0.230	0.440
-0.220	0.440
-0.220	0.430
-0.220	0.450
-0.220	0.440
-0.220	0.430
-0.220	0.420
-0.230	0.430
-0.230	0.420
-0.240	0.430
-0.240	0.440
-0.250	0.440
-0.250	0.440
-0.240	0.450
-0.240	0.450
-0.220	0.440
-0.240	0.440
-0.240	0.430
-0.230	0.430
-0.230	0.430
-0.240	0.420
-0.230	0.420
-0.240	0.410
-0.240	0.420
-0.250	0.410
-0.240	0.420
-0.240	0.420
-0.250	0.420
-0.260	0.410
-0.250	0.410
-0.240	0.420
-0.230	0.420
-0.230	0.430
-0.240	0.410
-0.240	0.430
-0.240	0.430
-0.230	0.440
-0.210	0.430
-0.240	0.430
-0.240	0.440
-0.230	0.430
-0.230	0.440
-0.250	0.440
-0.230	0.440
-0.250	0.440
-0.250	0.440
-0.250	0.430
-0.250	0.430
-0.240	0.430
-0.240	0.430
-0.250	0.430
-0.260	0.420
-0.250	0.440
-0.240	0.440
-0.240	0.440
-0.240	0.450
-0.230	0.440
-0.230	0.430
-0.220	0.440
-0.230	0.440
-0.230	0.430
-0.250	0.440
-0.250	0.430
-0.240	0.420
-0.230	0.430
-0.230	0.430
-0.220	0.430
-0.220	0.430
-0.220	0.430
-0.230	0.430
-0.230	0.430
-0.230	0.430
-0.230	0.450
-0.240	0.440
-0.230	0.440
-0.240	0.430
-0.240	0.430
-0.240	0.430
-0.230	0.440
-0.240	0.420
-0.240	0.430
-0.240	0.440
-0.230	0.440
-0.230	0.430
-0.230	0.430
-0.240	0.430
-0.230	0.430
-0.230	0.420
-0.230	0.430
-0.230	0.430
-0.230	0.440
-0.230	0.430
-0.230	0.430
-0.230	0.440
-0.220	0.440
-0.220	0.440
-0.230	0.440
-0.210	0.450
-0.210	0.440
-0.220	0.440
-0.230	0.430
-0.230	0.440
-0.220	0.440
-0.250	0.430
-0.250	0.430
-0.240	0.430
-0.230	0.430
-0.230	0.440
-0.230	0.440
-0.230	0.430
-0.240	0.430
-0.240	0.420
-0.230	0.430
-0.240	0.430
-0.230	0.450
-0.230	0.440
-0.220	0.450
-0.220	0.450
-0.220	0.430
-0.220	0.440
-0.220	0.430
-0.220	0.430
-0.230	0.440
-0.230	0.440
-0.230	0.450
-0.230	0.450
-0.230	0.450
-0.240	0.450
-0.230	0.450
-0.230	0.450
-0.230	0.440
-0.240	0.440
-0.230	0.430
-0.220	0.430
-0.220	0.420
-0.230	0.420
-0.240	0.410
-0.250	0.400
-0.240	0.390
-0.230	0.370
-0.240	0.360
-0.250	0.360
-0.230	0.350
-0.230	0.350
-0.220	0.360
-0.210	0.350
-0.210	0.350
-0.220	0.350
-0.230	0.380
-0.220	0.380
-0.210	0.390
-0.200	0.400
-0.200	0.410
-0.210	0.410
-0.210	0.410
-0.200	0.410
-0.210	0.420
-0.210	0.430
-0.220	0.420
-0.210	0.420
-0.210	0.430
-0.220	0.410
-0.220	0.410
-0.210	0.410
-0.210	0.410
-0.210	0.410
-0.220	0.420
-0.230	0.440
-0.230	0.430
-0.220	0.420
-0.230	0.420
-0.230	0.420
-0.240	0.410
-0.230	0.410
-0.220	0.420
-0.220	0.410
-0.210	0.410
-0.210	0.410
-0.220	0.410
-0.230	0.420
-0.220	0.400
-0.210	0.410
-0.220	0.410
-0.240	0.410
-0.240	0.410
-0.240	0.410
-0.250	0.410
-0.240	0.410
-0.240	0.400
-0.240	0.410
-0.240	0.400
-0.250	0.410
-0.240	0.400
-0.240	0.410
-0.240	0.410
-0.250	0.400
-0.250	0.410
-0.250	0.400
-0.230	0.390
-0.230	0.390
-0.230	0.400
-0.250	0.400
-0.250	0.410
-0.260	0.400
-0.250	0.410
-0.230	0.420
-0.220	0.420
-0.230	0.410
-0.230	0.410
-0.220	0.410
-0.220	0.410
-0.210	0.410
-0.210	0.410
-0.210	0.410
-0.200	0.410
-0.200	0.400
-0.200	0.400
-0.200	0.410
-0.200	0.400
-0.200	0.410
-0.210	0.420
-0.210	0.420
-0.220	0.410
-0.210	0.420
-0.210	0.420
-0.210	0.420
-0.200	0.420
-0.200	0.420
-0.210	0.420
-0.210	0.430
-0.210	0.430
-0.210	0.440
-0.210	0.430
-0.210	0.440
-0.210	0.430
-0.210	0.440
-0.220	0.440
-0.220	0.440
-0.220	0.430
-0.210	0.430
-0.210	0.430
-0.210	0.430
-0.210	0.420
-0.210	0.410
-0.210	0.430
-0.210	0.430
-0.210	0.430
-0.220	0.440
-0.220	0.440
-0.230	0.440
-0.220	0.440
-0.220	0.460
-0.230	0.480
-0.230	0.530
-0.280	0.600
-0.340	0.680
-0.410	0.800
-0.530	0.950
-0.640	1.130
-0.770	1.330
-0.890	1.560
-0.980	1.840
-1.050	2.110
-1.100	2.400
-1.140	2.700
-1.210	2.980
-1.250	3.290
-1.270	3.590
-1.300	3.890
-1.320	4.190
-1.330	4.460
-1.310	4.710
-1.300	4.930
-1.280	5.100
-1.280	5.240
-1.290	5.350
-1.300	5.450
-1.310	5.520
-1.330	5.550
-1.320	5.610
-1.310	5.630
-1.310	5.650
-1.310	5.660
-1.310	5.680
-1.320	5.710
-1.320	5.710
-1.320	5.720
-1.320	5.730
-1.320	5.740
-1.330	5.760
-1.320	5.750
-1.340	5.760
-1.330	5.770
-1.340	5.780
-1.330	5.780
-1.330	5.780
-1.350	5.770
-1.340	5.760
-1.330	5.760
-1.340	5.770
-1.350	5.770
-1.340	5.770
-1.360	5.770
-1.350	5.770
-1.350	5.780
-1.340	5.770
-1.350	5.760
-1.350	5.760
-1.360	5.750
-1.360	5.750
-1.340	5.750
-1.350	5.750
-1.350	5.750
-1.360	5.750
-1.350	5.760
-1.360	5.760
-1.360	5.760
-1.360	5.760
-1.360	5.750
-1.370	5.750
-1.370	5.750
-1.370	5.750
-1.360	5.750
-1.370	5.740
-1.370	5.730
-1.370	5.730
-1.370	5.740
-1.370	5.740
-1.370	5.720
-1.370	5.740
-1.380	5.740
-1.380	5.730
-1.380	5.730
-1.370	5.730
-1.370	5.740
-1.380	5.730
-1.390	5.710
-1.370	5.720
-1.380	5.720
-1.370	5.720
-1.370	5.730
-1.370	5.730
-1.380	5.730
-1.380	5.710
-1.370	5.710
-1.360	5.710
-1.360	5.710
-1.370	5.710
-1.370	5.710
-1.370	5.700
-1.380	5.700
-1.380	5.690
-1.370	5.670
-1.360	5.630
-1.340	5.560
-1.330	5.460
-1.320	5.350
-1.300	5.230
-1.280	5.060
-1.240	4.860
-1.210	4.650
-1.170	4.410
-1.130	4.180
-1.080	3.930
-1.040	3.690
-0.980	3.430
-0.910	3.180
-0.860	2.930
-0.820	2.680
-0.780	2.400
-0.740	2.130
-0.700	1.890
-0.650	1.660
-0.610	1.450
-0.580	1.270
-0.560	1.100
-0.520	0.980
-0.500	0.860
-0.480	0.780
-0.470	0.730
-0.470	0.680
-0.460	0.650
-0.470	0.640
-0.460	0.630
-0.460	0.630
-0.450	0.630
-0.450	0.640
-0.440	0.640
-0.440	0.640
-0.440	0.640
-0.440	0.650
-0.460	0.660
-0.450	0.660
-0.460	0.660
-0.460	0.670
-0.450	0.660
-0.460	0.650
-0.460	0.640
-0.450	0.640
-0.460	0.630
-0.460	0.630
-0.460	0.640
-0.450	0.630
-0.450	0.630
-0.450	0.630
-0.450	0.620
-0.450	0.620
-0.440	0.630
-0.440	0.630
-0.450	0.630
-0.430	0.620
-0.440	0.620
-0.450	0.610
-0.450	0.620
-0.450	0.630
-0.440	0.630
-0.440	0.630
-0.440	0.630
-0.440	0.630
-0.450	0.630
-0.450	0.630
-0.450	0.630
-0.450	0.630
-0.440	0.630
-0.440	0.630
-0.450	0.630
-0.450	0.630
-0.460	0.630
-0.440	0.630
-0.450	0.630
-0.440	0.630
-0.440	0.620
-0.430	0.630
-0.440	0.630
-0.430	0.630
-0.440	0.630
-0.440	0.640
-0.440	0.640
-0.440	0.640
-0.450	0.630
-0.430	0.630
-0.430	0.620
-0.420	0.630
-0.410	0.630
-0.430	0.640
-0.430	0.640
-0.430	0.630
-0.430	0.630
-0.420	0.630
-0.430	0.630
-0.430	0.630
-0.430	0.630
-0.440	0.630
-0.450	0.630
-0.440	0.630
-0.440	0.640
-0.450	0.640
-0.440	0.640
-0.450	0.630
-0.450	0.630
-0.460	0.610
-0.450	0.620
-0.470	0.620
-0.460	0.630
-0.460	0.630
-0.450	0.630
-0.460	0.630
-0.450	0.630
-0.460	0.630
-0.460	0.630
-0.460	0.630
-0.460	0.650
-0.450	0.640
-0.450	0.640
-0.450	0.650
-0.440	0.650
-0.450	0.660
-0.450	0.640
-0.450	0.650
-0.450	0.640
-0.450	0.640
-0.440	0.640
-0.450	0.640
-0.460	0.640
-0.450	0.640
-0.450	0.640
-0.450	0.650
-0.460	0.640
-0.460	0.640
-0.450	0.640
-0.450	0.640
-0.450	0.640
-0.450	0.650
-0.450	0.640
-0.470	0.640
-0.480	0.640
-0.480	0.640
-0.460	0.640
-0.450	0.650
-0.460	0.650
-0.450	0.650
-0.450	0.630
-0.450	0.630
-0.440	0.620
-0.460	0.630
-0.450	0.630
-0.460	0.630
-0.460	0.630
-0.470	0.630
-0.480	0.630
-0.470	0.630
-0.460	0.630
-0.470	0.640
-0.470	0.640
-0.470	0.640
-0.460	0.640
-0.470	0.640
-0.480	0.640
-0.470	0.650
-0.460	0.640
-0.470	0.640
-0.470	0.640
-0.460	0.640
-0.470	0.630
-0.480	0.640
-0.480	0.650
-0.480	0.640
-0.480	0.640
-0.480	0.640
-0.480	0.640
-0.460	0.630
-0.460	0.630
-0.470	0.630
-0.490	0.630
-0.490	0.630
-0.490	0.620
-0.480	0.620
-0.480	0.630
-0.470	0.630
-0.470	0.640
-0.470	0.630
-0.470	0.630
-0.490	0.630
-0.490	0.640
-0.490	0.640
-0.480	0.630
-0.470	0.630
-0.480	0.630
-0.480	0.630
-0.480	0.630
-0.480	0.630
-0.490	0.640
-0.490	0.630
-0.490	0.620
-0.470	0.630
-0.470	0.630
-0.480	0.630
-0.490	0.630
-0.480	0.640
-0.480	0.630
-0.490	0.630
-0.460	0.630
-0.470	0.630
-0.470	0.630
-0.470	0.630
-0.470	0.630
-0.480	0.630
-0.490	0.630
-0.490	0.630
-0.490	0.640
-0.490	0.640
-0.480	0.630
-0.470	0.630
-0.480	0.630
-0.490	0.630
-0.490	0.630
-0.500	0.630
-0.490	0.640
-0.490	0.640
-0.490	0.640
-0.490	0.640
-0.490	0.630
-0.480	0.630
-0.480	0.630
-0.480	0.630
-0.470	0.630
-0.480	0.630
-0.490	0.630
-0.480	0.640
-0.490	0.630
-0.490	0.630
-0.490	0.640
-0.490	0.630
-0.490	0.630
-0.500	0.630
-0.480	0.630
-0.490	0.630
-0.480	0.630
-0.490	0.630
-0.490	0.630
-0.490	0.630
-0.500	0.630
-0.500	0.630
-0.480	0.620
-0.480	0.630
-0.480	0.630
-0.490	0.630
-0.490	0.640
-0.480	0.640
-0.490	0.640
-0.470	0.640
-0.460	0.640
-0.470	0.640
-0.470	0.640
-0.470	0.630
-0.470	0.630
-0.470	0.630
-0.460	0.630
-0.470	0.630
-0.470	0.630
-0.480	0.620
-0.490	0.630
-0.470	0.630
-0.460	0.630
-0.480	0.630
-0.490	0.630
-0.490	0.630
-0.490	0.620
-0.470	0.610
-0.450	0.610
-0.460	0.600
-0.420	0.610
-0.390	0.620
-0.370	0.630
-0.350	0.630
-0.300	0.630
-0.270	0.630
-0.240	0.620
-0.220	0.630
-0.210	0.630
-0.180	0.640
-0.170	0.640
-0.150	0.650
-0.150	0.650
-0.140	0.640
-0.140	0.640
-0.130	0.650
-0.120	0.660
-0.130	0.650
-0.120	0.670
-0.130	0.680
-0.140	0.680
-0.140	0.670
-0.140	0.680
-0.140	0.690
-0.140	0.670
-0.150	0.670
-0.150	0.670
-0.140	0.670
-0.150	0.670
-0.150	0.680
-0.160	0.670
-0.150	0.690
-0.150	0.670
-0.150	0.680
-0.140	0.680
-0.140	0.680
-0.150	0.680
-0.140	0.680
-0.160	0.680
-0.160	0.670
-0.150	0.680
-0.170	0.680
-0.160	0.670
-0.160	0.680
-0.160	0.680
-0.160	0.670
-0.160	0.670
-0.160	0.660
-0.160	0.670
-0.180	0.680
-0.180	0.690
-0.160	0.680
-0.170	0.680
-0.160	0.700
-0.170	0.700
-0.160	0.690
-0.170	0.690
-0.190	0.700
-0.180	0.700
-0.180	0.710
-0.170	0.690
-0.180	0.690
-0.170	0.690
-0.160	0.680
-0.170	0.700
-0.180	0.700
-0.180	0.710
-0.170	0.700
-0.170	0.690
-0.170	0.690
-0.180	0.680
-0.180	0.700
-0.180	0.720
-0.190	0.720
-0.180	0.720
-0.180	0.710
-0.180	0.710
-0.170	0.700
-0.180	0.690
-0.180	0.690
-0.200	0.700
-0.200	0.710
-0.200	0.710
-0.200	0.710
-0.200	0.700
-0.190	0.710
-0.190	0.700
-0.200	0.710
-0.200	0.700
-0.200	0.700
-0.190	0.700
-0.210	0.700
-0.200	0.700
-0.190	0.690
-0.190	0.700
-0.190	0.700
-0.200	0.700
-0.200	0.720
-0.200	0.700
-0.200	0.700
-0.190	0.710
-0.200	0.710
-0.210	0.700
-0.210	0.690
-0.210	0.680
-0.200	0.680
-0.190	0.670
-0.210	0.640
-0.210	0.630
-0.210	0.600
-0.190	0.570
-0.200	0.540
-0.180	0.530
-0.190	0.500
-0.180	0.470
-0.180	0.430
-0.130	0.410
-0.140	0.390
-0.120	0.380
-0.110	0.360
-0.100	0.340
-0.100	0.330
-0.100	0.330
-0.090	0.320
-0.080	0.320
-0.080	0.320
-0.090	0.320
-0.090	0.290
-0.090	0.310
-0.100	0.310
-0.090	0.310
-0.090	0.310
-0.100	0.320
-0.090	0.300
-0.090	0.310
-0.100	0.310
-0.100	0.310
-0.090	0.320
-0.100	0.310
-0.100	0.310
-0.090	0.320
-0.100	0.310
-0.100	0.310
-0.090	0.330
-0.100	0.320
-0.100	0.310
-0.100	0.310
-0.090	0.320
-0.100	0.320
-0.100	0.320
-0.100	0.320
-0.110	0.330
-0.100	0.330
-0.090	0.330
-0.100	0.330
-0.100	0.320
-0.100	0.330
-0.110	0.320
-0.090	0.320
-0.100	0.320
-0.100	0.320
-0.110	0.320
-0.100	0.330
-0.110	0.320
-0.120	0.320
-0.120	0.330
-0.110	0.340
-0.090	0.330
-0.080	0.320
-0.090	0.330
-0.100	0.340
-0.110	0.330
-0.130	0.320
-0.110	0.330
-0.100	0.330
-0.110	0.330
-0.120	0.330
-0.110	0.320
-0.110	0.320
-0.100	0.320
-0.100	0.320
-0.100	0.320
-0.100	0.320
-0.120	0.310
-0.120	0.320
-0.110	0.320
-0.120	0.320
-0.110	0.320
-0.100	0.330
-0.090	0.330
-0.100	0.330
-0.110	0.320
-0.120	0.310
-0.120	0.310
-0.120	0.320
-0.120	0.320
-0.100	0.330
-0.100	0.330
-0.110	0.330
-0.110	0.330
-0.120	0.320
-0.120	0.330
-0.130	0.320
-0.130	0.320
-0.130	0.320
-0.120	0.330
-0.120	0.320
-0.120	0.320
-0.110	0.310
-0.110	0.320
-0.110	0.320
-0.110	0.310
-0.120	0.320
-0.100	0.310
-0.100	0.320
-0.100	0.320
-0.110	0.330
-0.120	0.340
-0.100	0.330
-0.110	0.320
-0.110	0.330
-0.110	0.330
-0.110	0.320
-0.120	0.330
-0.120	0.330
-0.120	0.320
-0.130	0.310
-0.130	0.320
-0.130	0.330
-0.130	0.330
-0.120	0.320
-0.130	0.320
-0.130	0.330
-0.130	0.310
-0.110	0.320
-0.120	0.320
-0.120	0.330
-0.140	0.330
-0.130	0.330
-0.140	0.340
-0.140	0.340
-0.140	0.320
-0.140	0.330
-0.130	0.330
-0.140	0.330
-0.140	0.340
-0.130	0.330
-0.140	0.330
-0.140	0.350
-0.130	0.350
-0.140	0.340
-0.130	0.330
-0.130	0.330
-0.140	0.340
-0.120	0.350
-0.130	0.340
-0.130	0.330
-0.140	0.340
-0.140	0.330
-0.130	0.330
-0.130	0.330
-0.140	0.330
-0.150	0.340
-0.140	0.340
-0.150	0.320
-0.130	0.340
-0.140	0.340
-0.130	0.340
-0.140	0.330
-0.130	0.340
-0.130	0.350
-0.140	0.350
-0.120	0.340
-0.140	0.340
-0.150	0.340
-0.160	0.330
-0.150	0.330
-0.140	0.330
-0.130	0.330
-0.120	0.340
-0.120	0.340
-0.140	0.340
-0.130	0.330
-0.140	0.330
-0.140	0.330
-0.140	0.340
-0.140	0.340
-0.140	0.330
-0.150	0.330
-0.150	0.340
-0.150	0.340
-0.150	0.320
-0.140	0.320
-0.150	0.330
-0.150	0.330
-0.150	0.340
-0.150	0.330
-0.160	0.340
-0.150	0.340
-0.150	0.340
-0.150	0.350
-0.160	0.340
-0.150	0.350
-0.150	0.350
-0.130	0.350
-0.140	0.340
-0.140	0.330
-0.140	0.330
-0.140	0.340
-0.140	0.340
-0.150	0.340
-0.150	0.350
-0.150	0.350
-0.160	0.350
-0.140	0.360
-0.140	0.360
-0.150	0.350
-0.150	0.350
-0.150	0.350
-0.160	0.350
-0.160	0.350
-0.150	0.350
-0.130	0.350
-0.140	0.340
-0.150	0.340
-0.150	0.350
-0.160	0.350
-0.160	0.340
-0.160	0.340
-0.150	0.340
-0.140	0.350
-0.140	0.340
-0.150	0.350
-0.160	0.350
-0.160	0.340
-0.140	0.340
-0.150	0.340
-0.150	0.330
-0.150	0.330
-0.170	0.330
-0.160	0.340
-0.160	0.350
-0.160	0.350
-0.160	0.340
-0.170	0.350
-0.170	0.350
-0.160	0.360
-0.170	0.340
-0.170	0.350
-0.160	0.350
-0.170	0.350
-0.170	0.360
-0.170	0.360
-0.170	0.360
-0.160	0.350
-0.170	0.340
-0.160	0.350
-0.160	0.360
-0.170	0.350
-0.180	0.350
-0.170	0.360
-0.180	0.350
-0.170	0.350
-0.160	0.350
-0.160	0.370
-0.170	0.370
-0.150	0.380
-0.160	0.380
-0.170	0.370
-0.160	0.360
-0.160	0.350
-0.160	0.350
-0.160	0.360
-0.170	0.360
-0.180	0.360
-0.170	0.360
-0.180	0.360
-0.190	0.360
-0.190	0.360
-0.190	0.360
-0.190	0.370
-0.190	0.360
-0.180	0.350
-0.190	0.360
-0.190	0.360
-0.180	0.370
-0.180	0.370
-0.170	0.360
-0.180	0.360
-0.180	0.360
-0.170	0.370
-0.160	0.380
-0.160	0.350
-0.170	0.360
-0.160	0.360
-0.170	0.370
-0.170	0.360
-0.150	0.360
-0.160	0.370
-0.140	0.370
-0.150	0.370
-0.170	0.370
-0.160	0.370
-0.170	0.370
-0.180	0.370
-0.180	0.370
-0.170	0.380
-0.160	0.390
-0.160	0.380
-0.170	0.380
-0.160	0.380
-0.180	0.380
-0.190	0.380
-0.180	0.390
-0.170	0.390
-0.160	0.380
-0.170	0.380
-0.170	0.380
-0.180	0.390
-0.190	0.390
-0.180	0.380
-0.180	0.370
-0.200	0.360
-0.200	0.370
-0.190	0.380
-0.170	0.380
-0.180	0.380
-0.180	0.370
-0.180	0.380
-0.180	0.370
-0.170	0.380
-0.170	0.390
-0.180	0.370
-0.180	0.390
-0.180	0.380
-0.170	0.370
-0.180	0.380
-0.180	0.380
-0.180	0.370
-0.180	0.390
-0.180	0.390
-0.170	0.390
-0.180	0.390
-0.170	0.390
-0.180	0.400
-0.190	0.390
-0.190	0.370
-0.180	0.370
-0.170	0.380
-0.170	0.370
-0.170	0.380
-0.170	0.400
-0.170	0.400
-0.180	0.400
-0.180	0.380
-0.180	0.390
-0.170	0.400
-0.180	0.400
-0.190	0.390
-0.190	0.400
-0.180	0.400
-0.180	0.400
-0.180	0.390
-0.180	0.390
-0.180	0.390
-0.190	0.380
-0.190	0.390
-0.190	0.390
-0.180	0.400
-0.190	0.390
-0.190	0.390
-0.180	0.390
-0.180	0.390
-0.180	0.380
-0.180	0.380
-0.180	0.370
-0.180	0.390
-0.180	0.380
-0.180	0.380
-0.190	0.370
-0.180	0.370
-0.170	0.380
-0.160	0.380
-0.190	0.390
-0.190	0.390
-0.180	0.410
-0.180	0.400
-0.200	0.400
-0.190	0.400
-0.190	0.410
-0.190	0.410
-0.190	0.400
-0.190	0.400
-0.200	0.400
-0.200	0.400
-0.190	0.400
-0.180	0.410
-0.190	0.400
-0.200	0.410
-0.180	0.400
-0.180	0.400
-0.180	0.410
-0.190	0.400
-0.170	0.410
-0.180	0.390
-0.190	0.390
-0.180	0.400
-0.180	0.390
-0.180	0.390
-0.190	0.400
-0.180	0.390
-0.200	0.410
-0.200	0.410
-0.190	0.410
-0.190	0.410
-0.180	0.400
-0.180	0.400
-0.190	0.410
-0.180	0.410
-0.190	0.410
-0.180	0.410
-0.190	0.410
-0.180	0.400
-0.180	0.400
-0.170	0.410
-0.180	0.400
-0.190	0.410
-0.180	0.410
-0.180	0.410
-0.180	0.410
-0.170	0.430
-0.180	0.410
-0.180	0.410
-0.160	0.410
-0.170	0.410
-0.190	0.410
-0.190	0.400
-0.180	0.410
-0.190	0.410
-0.160	0.410
-0.190	0.410
-0.180	0.400
-0.180	0.410
-0.180	0.410
-0.180	0.400
-0.180	0.400
-0.180	0.400
-0.200	0.410
-0.190	0.410
-0.180	0.400
-0.180	0.410
-0.180	0.410
-0.180	0.400
-0.180	0.410
-0.180	0.400
-0.200	0.400
-0.190	0.390
-0.180	0.390
-0.170	0.400
-0.180	0.400
-0.180	0.400
-0.190	0.410
-0.180	0.400
-0.180	0.390
-0.180	0.390
-0.180	0.390
-0.190	0.390
-0.200	0.410
-0.180	0.410
-0.180	0.410
-0.170	0.400
-0.180	0.390
-0.180	0.380
-0.180	0.390
-0.180	0.390
-0.170	0.400
-0.170	0.390
-0.180	0.390
-0.180	0.400
-0.180	0.390
-0.160	0.410
-0.180	0.400
-0.180	0.390
-0.180	0.400
-0.180	0.410
-0.180	0.400
-0.180	0.420
-0.190	0.410
-0.190	0.410
-0.200	0.410
-0.180	0.400
-0.180	0.410
-0.170	0.410
-0.180	0.410
-0.180	0.400
-0.160	0.410
-0.160	0.410
-0.170	0.410
-0.180	0.390
-0.180	0.400
-0.180	0.400
-0.170	0.400
-0.180	0.410
-0.180	0.410
-0.180	0.400
-0.190	0.400
-0.180	0.390
-0.180	0.410
-0.180	0.410
-0.180	0.410
-0.180	0.400
-0.180	0.400
-0.170	0.390
-0.180	0.390
-0.180	0.390
-0.170	0.410
-0.160	0.400
-0.160	0.400
-0.170	0.410
-0.180	0.410
-0.170	0.390
-0.160	0.400
-0.160	0.400
-0.160	0.400
-0.160	0.390
-0.160	0.390
-0.160	0.390
-0.170	0.390
-0.170	0.400
-0.170	0.400
-0.180	0.410
-0.170	0.410
-0.160	0.400
-0.160	0.400
-0.170	0.410
-0.170	0.410
-0.170	0.410
-0.180	0.410
-0.180	0.400
-0.170	0.410
-0.180	0.410
-0.160	0.400
-0.170	0.410
-0.170	0.410
-0.160	0.410
-0.160	0.410
-0.160	0.410
-0.180	0.400
-0.180	0.390
-0.170	0.390
-0.180	0.390
-0.170	0.390
-0.160	0.400
-0.150	0.400
-0.150	0.400
-0.160	0.390
-0.160	0.400
-0.160	0.400
-0.160	0.390
-0.160	0.400
-0.160	0.390
-0.160	0.400
-0.160	0.400
-0.160	0.400
-0.150	0.400
-0.150	0.390
-0.160	0.390
-0.180	0.400
-0.170	0.410
-0.160	0.410
-0.180	0.390
-0.170	0.400
-0.160	0.400
-0.160	0.410
-0.180	0.380
-0.170	0.400
-0.160	0.390
-0.160	0.390
-0.150	0.390
-0.150	0.400
-0.160	0.400
-0.160	0.390
-0.160	0.400
-0.160	0.400
-0.160	0.400
-0.150	0.400
-0.150	0.410
-0.150	0.410
-0.150	0.400
-0.160	0.400
-0.170	0.410
-0.160	0.400
-0.150	0.400
-0.160	0.410
-0.160	0.400
-0.170	0.400
-0.160	0.390
-0.160	0.380
-0.150	0.380
-0.150	0.390
-0.150	0.390
-0.160	0.400
-0.150	0.400
-0.160	0.400
-0.160	0.400
-0.140	0.400
-0.130	0.400
-0.140	0.400
-0.140	0.410
-0.140	0.410
-0.140	0.400
-0.120	0.420
-0.120	0.410
-0.100	0.410
-0.100	0.420
-0.080	0.420
-0.080	0.430
-0.060	0.430
-0.070	0.440
-0.070	0.440
-0.070	0.450
-0.070	0.450
-0.070	0.460
-0.070	0.470
-0.060	0.470
-0.070	0.470
-0.060	0.490
-0.050	0.490
-0.060	0.480
-0.080	0.480
-0.080	0.490
-0.080	0.480
-0.070	0.480
-0.080	0.490
-0.080	0.490
-0.090	0.490
-0.080	0.490
-0.080	0.490
-0.080	0.490
-0.080	0.480
-0.080	0.480
-0.080	0.490
-0.080	0.490
-0.070	0.490
-0.080	0.480
-0.080	0.480
-0.090	0.480
-0.080	0.480
-0.090	0.480
-0.090	0.480
-0.080	0.480
-0.080	0.490
-0.100	0.490
-0.090	0.480
-0.090	0.480
-0.090	0.480
-0.080	0.470
-0.100	0.480
-0.080	0.480
-0.090	0.480
-0.100	0.480
-0.100	0.490
-0.080	0.480
-0.080	0.480
-0.080	0.490
-0.090	0.480
-0.080	0.490
-0.080	0.480
-0.090	0.490
-0.090	0.500
-0.080	0.490
-0.090	0.480
-0.090	0.480
-0.100	0.480
-0.100	0.480
-0.100	0.490
-0.100	0.490
-0.080	0.490
-0.090	0.480
-0.100	0.470
-0.100	0.470
-0.100	0.480
-0.110	0.470
-0.100	0.480
-0.110	0.490
-0.110	0.490
-0.110	0.480
-0.120	0.480
-0.120	0.480
-0.120	0.490
-0.110	0.480
-0.120	0.490
-0.120	0.490
-0.110	0.490
-0.110	0.480
-0.110	0.480
-0.110	0.480
-0.100	0.490
-0.110	0.480
-0.100	0.490
-0.100	0.480
-0.120	0.490
-0.110	0.490
-0.110	0.490
-0.110	0.490
-0.120	0.490
-0.130	0.490
-0.120	0.500
-0.110	0.500
-0.130	0.490
-0.120	0.490
-0.130	0.480
-0.130	0.490
-0.130	0.480
-0.130	0.480
-0.120	0.490
-0.130	0.490
-0.120	0.480
-0.120	0.480
-0.120	0.490
-0.120	0.510
-0.120	0.500
-0.140	0.500
-0.130	0.500
-0.120	0.510
-0.120	0.510
-0.120	0.490
-0.120	0.500
-0.120	0.500
-0.130	0.500
-0.120	0.490
-0.120	0.490
-0.130	0.500
-0.110	0.500
-0.110	0.510
-0.110	0.500
-0.110	0.500
-0.110	0.490
-0.100	0.480
-0.080	0.480
-0.070	0.450
-0.070	0.440
-0.060	0.440
-0.040	0.450
-0.010	0.450
0.020	0.450
0.030	0.450
0.060	0.470
0.060	0.470
0.080	0.480
0.090	0.480
0.090	0.500
0.090	0.510
0.090	0.510
0.090	0.510
0.090	0.530
0.090	0.530
0.090	0.520
0.110	0.520
0.100	0.510
0.100	0.510
0.110	0.510
0.110	0.520
0.090	0.520
0.080	0.530
0.080	0.520
0.080	0.530
0.080	0.530
0.080	0.520
0.090	0.510
0.100	0.520
0.090	0.520
0.080	0.510
0.080	0.510
0.070	0.510
0.070	0.520
0.070	0.520
0.080	0.520
0.090	0.530
0.080	0.520
0.090	0.520
0.090	0.510
0.090	0.510
0.080	0.500
0.080	0.520
0.080	0.520
0.090	0.520
0.090	0.510
0.100	0.530
0.110	0.530
0.100	0.520
0.090	0.520
0.090	0.520
0.090	0.520
0.080	0.510
0.080	0.520
0.090	0.510
0.080	0.530
0.080	0.520
0.090	0.530
0.080	0.530
0.080	0.530
0.080	0.520
0.080	0.530
0.090	0.520
0.080	0.520
0.070	0.530
0.080	0.520
0.080	0.530
0.080	0.520
0.070	0.520
0.080	0.510
0.080	0.510
0.060	0.510
0.070	0.510
0.070	0.510
0.070	0.520
0.070	0.530
0.060	0.530
0.060	0.530
0.070	0.530
0.060	0.530
0.070	0.520
0.060	0.520
0.060	0.520
0.060	0.530
0.060	0.520
0.060	0.530
0.050	0.520
0.050	0.520
0.060	0.530
0.050	0.520
0.050	0.510
0.070	0.520
0.070	0.520
0.070	0.520
0.070	0.520
0.080	0.530
0.050	0.530
0.050	0.530
0.060	0.540
0.040	0.540
0.060	0.530
0.060	0.520
0.050	0.530
0.040	0.520
0.040	0.530
0.030	0.510
0.040	0.520
0.050	0.530
0.050	0.530
0.060	0.530
0.050	0.520
0.050	0.520
0.040	0.520
0.040	0.520
0.030	0.520
0.040	0.520
0.040	0.540
0.050	0.530
0.050	0.540
0.040	0.540
0.050	0.530
0.050	0.520
0.050	0.530
0.060	0.530
0.060	0.530
0.060	0.530
0.050	0.530
0.040	0.530
0.030	0.520
0.040	0.530
0.050	0.530
0.040	0.530
0.040	0.520
0.050	0.530
0.040	0.530
0.040	0.540
0.040	0.550
0.040	0.540
0.040	0.540
0.040	0.540
0.040	0.540
0.050	0.540
0.040	0.530
0.030	0.530
0.020	0.540
0.030	0.530
0.030	0.530
0.030	0.530
0.040	0.540
0.060	0.530
0.060	0.540
0.050	0.530
0.050	0.540
0.030	0.530
0.030	0.530
0.030	0.510
0.040	0.520
0.040	0.530
0.050	0.530
0.060	0.530
0.050	0.530
0.040	0.530
0.040	0.530
0.040	0.520
0.050	0.520
0.050	0.530
0.050	0.540
0.040	0.540
0.030	0.530
0.030	0.530
0.050	0.540
0.040	0.540
0.050	0.540
0.040	0.530
0.050	0.520
0.060	0.530
0.050	0.530
0.040	0.540
0.040	0.530
0.040	0.530
0.030	0.530
0.030	0.530
0.040	0.540
0.040	0.540
0.040	0.530
0.050	0.530
0.040	0.540
0.050	0.540
0.040	0.530
0.040	0.520
0.040	0.530
0.050	0.540
0.060	0.540
0.060	0.530
0.050	0.540
0.040	0.540
0.040	0.540
0.040	0.530
0.050	0.540
0.040	0.540
0.030	0.540
0.040	0.550
0.040	0.540
0.040	0.540
0.040	0.540
0.030	0.520
0.030	0.530
0.020	0.530
0.030	0.520
0.030	0.520
0.030	0.540
0.020	0.520
0.030	0.530
0.030	0.530
0.030	0.530
0.020	0.520
0.030	0.520
0.040	0.520
0.040	0.540
0.030	0.530
0.020	0.530
0.040	0.530
0.040	0.540
0.040	0.540
0.050	0.530
0.050	0.530
0.050	0.530
0.050	0.540
0.040	0.540
0.020	0.530
0.020	0.540
0.030	0.530
0.030	0.530
0.030	0.530
0.030	0.530
0.040	0.540
0.040	0.540
0.030	0.540
0.030	0.550
0.020	0.550
0.010	0.530
0.010	0.540
0.030	0.530
0.050	0.540
0.040	0.530
0.040	0.540
0.020	0.540
0.020	0.540
0.020	0.530
0.020	0.540
0.030	0.540
0.030	0.540
0.040	0.540
0.030	0.540
0.020	0.540
0.030	0.540
0.030	0.550
0.020	0.540
0.020	0.550
0.030	0.550
0.030	0.530
0.030	0.540
0.010	0.540
0.010	0.550
0.020	0.540
0.030	0.540
0.030	0.530
0.020	0.530
0.030	0.550
0.020	0.550
0.030	0.550
0.030	0.530
0.020	0.530
0.020	0.520
0.010	0.530
0.020	0.540
0.020	0.550
0.020	0.540
0.010	0.540
0.020	0.540
0.010	0.540
0.030	0.540
0.020	0.550
0.010	0.540
0.020	0.540
0.010	0.550
0.020	0.550
0.020	0.540
0.020	0.530
0.020	0.540
0.010	0.550
0.000	0.550
0.010	0.550
0.010	0.550
0.000	0.540
-0.020	0.540
0.000	0.540
0.010	0.550
0.010	0.560
0.000	0.550
0.010	0.550
0.020	0.550
0.020	0.540
0.020	0.540
0.030	0.540
0.020	0.550
0.030	0.540
0.020	0.550
0.030	0.560
0.010	0.550
0.020	0.550
0.010	0.540
0.010	0.540
0.020	0.550
0.020	0.550
0.020	0.550
0.020	0.550
0.030	0.560
0.020	0.560
0.000	0.560
0.010	0.560
-0.010	0.560
-0.010	0.550
0.000	0.550
0.000	0.570
0.020	0.570
0.020	0.560
0.020	0.560
0.020	0.550
0.020	0.550
0.020	0.550
0.020	0.550
0.010	0.550
0.010	0.540
0.010	0.550
0.000	0.550
0.000	0.550
0.000	0.540
0.020	0.550
0.020	0.540
0.010	0.540
0.020	0.560
0.020	0.560
0.030	0.560
0.040	0.550
0.030	0.550
0.020	0.560
0.020	0.550
0.020	0.560
0.040	0.560
0.030	0.560
0.040	0.570
0.020	0.550
0.020	0.550
0.010	0.560
0.010	0.580
0.020	0.550
0.020	0.560
0.010	0.560
0.020	0.550
0.030	0.540
0.020	0.550
0.010	0.540
0.020	0.540
0.020	0.550
0.020	0.550
0.040	0.560
0.020	0.550
0.040	0.560
0.040	0.560
0.030	0.560
0.040	0.560
0.040	0.560
0.020	0.570
0.020	0.560
0.010	0.560
0.010	0.560
0.010	0.560
0.010	0.570
0.000	0.570
0.010	0.560
0.030	0.570
0.030	0.560
0.030	0.560
0.020	0.570
0.020	0.570
0.020	0.560
0.010	0.550
0.020	0.560
0.030	0.560
0.020	0.570
0.020	0.570
0.020	0.560
0.020	0.570
0.020	0.580
0.030	0.580
0.020	0.590
0.020	0.580
0.020	0.570
0.030	0.570
0.030	0.570
0.020	0.580
0.020	0.580
0.020	0.580
0.010	0.580
0.000	0.570
0.020	0.570
0.020	0.570
0.010	0.570
0.020	0.570
0.030	0.570
0.030	0.570
0.040	0.580
0.020	0.570
0.020	0.570
0.020	0.570
0.030	0.590
0.020	0.580
0.030	0.570
0.030	0.570
0.030	0.570
0.030	0.540
0.020	0.520
0.010	0.510
-0.010	0.480
-0.020	0.470
-0.060	0.430
-0.080	0.410
-0.110	0.370
-0.140	0.350
-0.170	0.340
-0.200	0.320
-0.220	0.290
-0.250	0.280
-0.260	0.280
-0.260	0.260
-0.270	0.260
-0.280	0.270
-0.290	0.270
-0.300	0.270
-0.290	0.280
-0.300	0.280
-0.290	0.310
-0.290	0.300
-0.280	0.290
-0.280	0.300
-0.280	0.320
-0.300	0.310
-0.290	0.300
-0.280	0.300
-0.280	0.300
-0.280	0.290
-0.290	0.310
-0.290	0.300
-0.290	0.300
-0.300	0.290
-0.280	0.280
-0.290	0.290
-0.300	0.290
-0.290	0.280
-0.290	0.290
-0.290	0.290
-0.290	0.290
-0.290	0.280
[truncated: 97,990 more rows]
