# Supplementary material for: Tectal etiology for irrepressible saccades: a case study in a Rhesus monkey
Source: F1000Res. 2013 Sep 10;2:85. Originally published 2013 Mar 12. [Version 2] doi: 10.12688/f1000research.2-85.v2 (PMC3829126; doi:10.12688/f1000research.2-85.v2)
Supplement: A case of irrepressible saccadic intrusions in a Rhesus monkey: data and scripts — Irrepressible saccadic intrusions. Data was collected immediately following the inception of the intrusive eye jerks and for the next three consecutive days. Data files contain millisecond by millisecond representations of the eye movement deficits discussed in this manuscript, collected in both the light and dark. Each file contains approximately 100 seconds of data presented here in the Spike2 data format or as a text files. [file f1000research-2-1722-s0000.tgz › Day__2__Light_.txt]

HeyePos	VeyePos
-0.190	0.010
-0.200	0.000
-0.210	0.010
-0.180	0.020
-0.190	0.020
-0.200	0.010
-0.200	0.010
-0.200	0.000
-0.200	0.000
-0.190	0.010
-0.190	0.010
-0.180	0.010
-0.180	0.020
-0.190	0.010
-0.180	0.010
-0.190	0.010
-0.190	0.010
-0.180	0.000
-0.180	0.000
-0.190	-0.010
-0.190	-0.010
-0.180	0.000
-0.200	0.010
-0.190	0.020
-0.200	0.010
-0.210	0.010
-0.200	0.010
-0.200	0.020
-0.210	0.010
-0.200	0.010
-0.200	0.020
-0.200	0.020
-0.200	0.020
-0.200	0.010
-0.200	0.000
-0.200	0.000
-0.190	0.010
-0.200	0.010
-0.190	0.000
-0.190	0.000
-0.200	0.000
-0.200	0.010
-0.200	0.020
-0.200	0.020
-0.180	0.020
-0.190	0.010
-0.180	0.000
-0.190	0.000
-0.200	0.000
-0.200	0.000
-0.200	0.000
-0.210	0.000
-0.210	0.000
-0.200	0.010
-0.200	0.010
-0.210	0.010
-0.210	0.000
-0.210	0.000
-0.210	0.000
-0.210	0.000
-0.200	-0.010
-0.200	-0.010
-0.190	0.000
-0.200	0.000
-0.200	0.000
-0.190	-0.010
-0.190	0.010
-0.180	0.010
-0.190	0.000
-0.190	-0.010
-0.190	0.020
-0.190	0.010
-0.180	0.000
-0.160	0.010
-0.180	0.010
-0.170	0.010
-0.180	0.010
-0.190	0.030
-0.210	0.020
-0.200	0.020
-0.180	0.020
-0.190	0.020
-0.190	0.020
-0.190	0.010
-0.190	0.010
-0.190	0.020
-0.180	0.000
-0.180	0.000
-0.190	0.010
-0.200	0.020
-0.200	0.010
-0.200	0.010
-0.200	0.010
-0.190	0.010
-0.200	0.000
-0.190	0.000
-0.190	0.000
-0.190	0.000
-0.180	0.000
-0.180	0.010
-0.190	0.000
-0.180	0.000
-0.190	-0.010
-0.180	-0.010
-0.170	0.000
-0.180	-0.010
-0.180	-0.010
-0.190	0.000
-0.200	-0.010
-0.200	0.000
-0.200	-0.010
-0.190	-0.020
-0.190	-0.010
-0.180	0.000
-0.180	-0.020
-0.180	-0.010
-0.190	-0.020
-0.180	-0.010
-0.180	-0.010
-0.200	-0.010
-0.190	-0.020
-0.190	-0.020
-0.190	-0.020
-0.190	-0.020
-0.200	-0.010
-0.190	-0.020
-0.190	-0.020
-0.190	-0.020
-0.200	-0.020
-0.190	-0.020
-0.190	-0.010
-0.190	-0.010
-0.190	-0.020
-0.190	-0.020
-0.190	-0.010
-0.180	0.000
-0.190	0.000
-0.200	-0.010
-0.190	-0.010
-0.200	-0.020
-0.200	-0.020
-0.210	-0.020
-0.210	-0.020
-0.200	-0.020
-0.200	-0.020
-0.200	-0.010
-0.200	-0.010
-0.190	-0.010
-0.200	-0.020
-0.190	-0.020
-0.200	-0.020
-0.190	-0.010
-0.190	-0.020
-0.200	-0.010
-0.200	-0.010
-0.200	-0.020
-0.190	-0.020
-0.200	-0.020
-0.180	-0.020
-0.180	-0.020
-0.180	-0.030
-0.190	-0.020
-0.200	0.000
-0.210	-0.010
-0.200	-0.010
-0.210	-0.010
-0.200	-0.010
-0.200	-0.020
-0.190	-0.010
-0.190	-0.020
-0.200	-0.030
-0.190	-0.020
-0.190	-0.020
-0.210	-0.010
-0.210	-0.010
-0.200	-0.020
-0.190	-0.020
-0.200	-0.020
-0.210	-0.020
-0.210	-0.020
-0.210	-0.010
-0.210	-0.010
-0.210	0.000
-0.200	-0.010
-0.200	0.000
-0.200	-0.010
-0.190	-0.010
-0.190	-0.020
-0.200	-0.010
-0.200	-0.010
-0.200	-0.020
-0.200	-0.020
-0.200	-0.020
-0.190	0.000
-0.190	0.010
-0.190	0.000
-0.200	-0.010
-0.200	-0.020
-0.210	-0.020
-0.210	0.000
-0.210	0.000
-0.210	0.000
-0.210	0.000
-0.200	-0.020
-0.210	-0.020
-0.210	-0.020
-0.200	-0.020
-0.200	-0.020
-0.200	-0.020
-0.200	-0.010
-0.200	-0.020
-0.210	-0.020
-0.210	-0.010
-0.200	0.000
-0.210	0.010
-0.200	-0.010
-0.190	0.000
-0.190	-0.010
-0.190	0.000
-0.200	0.000
-0.200	0.000
-0.210	0.000
-0.200	0.000
-0.210	0.010
-0.210	0.010
-0.210	-0.010
-0.210	0.000
-0.210	0.000
-0.220	0.000
-0.210	-0.010
-0.210	-0.020
-0.210	-0.020
-0.210	-0.010
-0.210	-0.010
-0.210	-0.020
-0.210	-0.010
-0.210	0.000
-0.210	-0.010
-0.210	0.000
-0.210	-0.010
-0.210	0.000
-0.210	0.000
-0.220	0.000
-0.210	0.000
-0.210	0.000
-0.210	0.000
-0.210	0.010
-0.210	0.010
-0.220	0.000
-0.210	0.010
-0.230	0.000
-0.210	0.010
-0.210	0.000
-0.200	0.000
-0.210	0.000
-0.210	0.000
-0.210	0.010
-0.210	0.000
-0.210	0.010
-0.210	0.010
-0.220	0.010
-0.210	0.010
-0.210	0.020
-0.210	0.020
-0.210	0.020
-0.220	0.010
-0.220	0.000
-0.210	0.010
-0.220	0.010
-0.210	0.000
-0.210	0.010
-0.210	0.020
-0.210	0.010
-0.210	0.010
-0.210	0.010
-0.210	0.020
-0.210	0.010
-0.210	0.010
-0.200	0.010
-0.200	0.010
-0.200	0.010
-0.210	0.020
-0.210	0.030
-0.210	0.020
-0.210	0.010
-0.210	0.010
-0.210	0.000
-0.210	-0.010
-0.200	0.000
-0.210	0.010
-0.210	0.020
-0.210	0.010
-0.210	0.010
-0.210	0.000
-0.220	0.000
-0.220	0.010
-0.210	0.010
-0.210	0.010
-0.210	0.010
-0.200	0.000
-0.200	0.000
-0.200	0.010
-0.210	0.010
-0.210	0.010
-0.210	0.010
-0.210	0.010
-0.200	0.010
-0.200	0.000
-0.200	0.010
-0.210	0.010
-0.210	0.000
-0.210	0.010
-0.210	0.020
-0.210	0.010
-0.210	0.020
-0.210	0.020
-0.220	0.020
-0.210	0.000
-0.220	0.000
-0.210	0.000
-0.210	0.000
-0.210	0.000
-0.210	0.000
-0.200	0.010
-0.210	0.010
-0.200	0.010
-0.210	0.010
-0.210	0.010
-0.210	0.000
-0.210	-0.010
-0.210	0.010
-0.210	0.000
-0.200	-0.010
-0.200	-0.010
-0.200	0.000
-0.210	0.010
-0.210	0.010
-0.210	0.010
-0.210	0.010
-0.210	0.010
-0.210	0.010
-0.210	0.020
-0.220	0.010
-0.210	0.010
-0.220	0.000
-0.210	0.000
-0.210	0.010
-0.210	0.010
-0.210	0.010
-0.210	0.010
-0.200	0.010
-0.210	0.020
-0.210	0.010
-0.210	0.020
-0.210	0.020
-0.210	0.010
-0.210	0.010
-0.210	0.000
-0.210	0.000
-0.210	0.000
-0.200	0.020
-0.200	0.020
-0.210	0.020
-0.200	0.020
-0.200	0.030
-0.200	0.010
-0.210	0.010
-0.210	0.010
-0.210	0.010
-0.210	0.020
-0.220	0.010
-0.210	0.010
-0.210	0.010
-0.210	0.010
-0.210	0.010
-0.210	0.010
-0.210	0.010
-0.210	0.020
-0.210	-0.010
-0.210	0.000
-0.210	0.010
-0.220	0.010
-0.210	0.000
-0.210	0.010
-0.210	0.010
-0.210	0.010
-0.210	0.010
-0.210	0.020
-0.210	0.020
-0.210	0.010
-0.200	0.020
-0.210	0.010
-0.210	0.000
-0.210	0.010
-0.210	0.020
-0.210	0.020
-0.210	0.020
-0.210	0.020
-0.210	0.020
-0.210	0.010
-0.210	0.010
-0.210	0.010
-0.210	0.020
-0.210	0.000
-0.210	0.010
-0.210	0.010
-0.210	0.010
-0.210	0.010
-0.210	0.010
-0.210	0.010
-0.210	0.020
-0.210	0.020
-0.200	0.030
-0.210	0.020
-0.210	0.020
-0.210	0.010
-0.190	0.010
-0.200	0.010
-0.210	0.030
-0.210	0.010
-0.210	0.020
-0.210	0.020
-0.210	0.020
-0.210	0.010
-0.210	0.010
-0.210	0.010
-0.210	0.030
-0.200	0.020
-0.200	0.020
-0.210	0.010
-0.210	0.010
-0.210	0.000
-0.210	0.010
-0.210	0.020
-0.210	0.010
-0.220	0.010
-0.220	0.000
-0.230	0.000
-0.210	0.010
-0.210	0.010
-0.210	0.010
-0.210	0.010
-0.210	0.010
-0.210	0.010
-0.210	0.010
-0.210	0.010
-0.210	0.000
-0.210	0.000
-0.210	0.000
-0.210	-0.010
-0.210	-0.030
-0.210	-0.040
-0.180	-0.050
-0.180	-0.060
-0.150	-0.100
-0.130	-0.120
-0.110	-0.150
-0.070	-0.180
-0.050	-0.200
-0.030	-0.210
0.010	-0.220
0.020	-0.220
0.030	-0.220
0.060	-0.230
0.070	-0.230
0.090	-0.230
0.090	-0.220
0.090	-0.210
0.090	-0.200
0.090	-0.200
0.080	-0.190
0.100	-0.190
0.100	-0.180
0.110	-0.190
0.100	-0.190
0.100	-0.180
0.090	-0.190
0.090	-0.190
0.100	-0.190
0.090	-0.190
0.080	-0.170
0.080	-0.180
0.080	-0.180
0.090	-0.180
0.080	-0.180
0.080	-0.190
0.090	-0.200
0.080	-0.200
0.080	-0.200
0.070	-0.190
0.060	-0.190
0.080	-0.190
0.070	-0.190
0.070	-0.190
0.070	-0.190
0.080	-0.190
0.070	-0.190
0.070	-0.190
0.090	-0.190
0.060	-0.200
0.070	-0.190
0.070	-0.190
0.080	-0.190
0.060	-0.180
0.070	-0.180
0.060	-0.180
0.060	-0.180
0.070	-0.180
0.080	-0.180
0.070	-0.180
0.080	-0.180
0.090	-0.180
0.080	-0.180
0.090	-0.180
0.080	-0.180
0.070	-0.180
0.070	-0.190
0.050	-0.180
0.060	-0.170
0.050	-0.180
0.040	-0.190
0.060	-0.190
0.060	-0.180
0.060	-0.180
0.060	-0.190
0.060	-0.180
0.050	-0.180
0.060	-0.190
0.070	-0.200
0.060	-0.190
0.060	-0.180
0.060	-0.180
0.060	-0.190
0.060	-0.190
0.060	-0.180
0.060	-0.190
0.060	-0.190
0.070	-0.190
0.060	-0.190
0.060	-0.190
0.060	-0.180
0.050	-0.180
0.050	-0.180
0.060	-0.190
0.050	-0.190
0.060	-0.180
0.050	-0.180
0.050	-0.180
0.050	-0.190
0.050	-0.180
0.050	-0.190
0.050	-0.190
0.050	-0.200
0.060	-0.190
0.050	-0.200
0.050	-0.190
0.050	-0.190
0.040	-0.190
0.040	-0.190
0.060	-0.200
0.060	-0.200
0.060	-0.200
0.060	-0.210
0.060	-0.190
0.060	-0.190
0.060	-0.190
0.060	-0.190
0.040	-0.200
0.050	-0.190
0.050	-0.200
0.040	-0.200
0.040	-0.190
0.050	-0.190
0.050	-0.190
0.050	-0.190
0.050	-0.200
0.050	-0.200
0.050	-0.190
0.050	-0.210
0.040	-0.200
0.040	-0.200
0.040	-0.190
0.040	-0.190
0.040	-0.200
0.050	-0.200
0.040	-0.200
0.040	-0.200
0.040	-0.190
0.050	-0.190
0.050	-0.200
0.050	-0.190
0.050	-0.210
0.050	-0.210
0.050	-0.200
0.040	-0.210
0.050	-0.200
0.040	-0.200
0.050	-0.190
0.050	-0.200
0.050	-0.200
0.050	-0.210
0.050	-0.210
0.040	-0.210
0.040	-0.200
0.040	-0.200
0.040	-0.200
0.040	-0.200
0.040	-0.200
0.040	-0.200
0.030	-0.200
0.030	-0.200
0.040	-0.200
0.030	-0.210
0.040	-0.210
0.050	-0.200
0.050	-0.190
0.060	-0.200
0.050	-0.210
0.060	-0.200
0.060	-0.190
0.050	-0.200
0.050	-0.210
0.060	-0.210
0.040	-0.200
0.060	-0.210
0.060	-0.200
0.060	-0.200
0.050	-0.200
0.040	-0.210
0.030	-0.210
0.050	-0.210
0.050	-0.200
0.060	-0.200
0.060	-0.190
0.050	-0.190
0.040	-0.200
0.050	-0.190
0.060	-0.170
0.060	-0.160
0.060	-0.170
0.060	-0.190
0.050	-0.190
0.050	-0.190
0.050	-0.180
0.050	-0.190
0.060	-0.190
0.060	-0.180
0.060	-0.190
0.070	-0.190
0.080	-0.190
0.060	-0.180
0.040	-0.190
0.020	-0.190
-0.010	-0.180
-0.030	-0.160
-0.040	-0.160
-0.060	-0.150
-0.080	-0.140
-0.110	-0.140
-0.110	-0.140
-0.110	-0.140
-0.100	-0.130
-0.080	-0.130
-0.050	-0.120
-0.040	-0.120
-0.030	-0.110
-0.020	-0.100
0.000	-0.100
0.010	-0.090
0.010	-0.090
0.000	-0.090
0.010	-0.090
0.020	-0.080
0.020	-0.070
0.020	-0.070
0.030	-0.070
0.020	-0.070
0.020	-0.070
0.030	-0.070
0.020	-0.060
0.010	-0.050
0.000	-0.050
0.000	-0.080
0.000	-0.080
0.020	-0.080
0.030	-0.060
0.020	-0.060
0.010	-0.070
0.000	-0.070
0.010	-0.060
0.010	-0.070
0.030	-0.060
0.020	-0.050
0.020	-0.060
0.030	-0.060
0.040	-0.070
0.020	-0.070
0.010	-0.060
0.020	-0.070
0.030	-0.070
0.020	-0.060
0.010	-0.060
0.010	-0.060
0.010	-0.060
0.010	-0.050
0.010	-0.060
0.030	-0.060
0.030	-0.070
0.010	-0.070
0.010	-0.080
0.010	-0.070
0.030	-0.070
0.020	-0.070
0.030	-0.060
0.030	-0.070
0.030	-0.070
0.030	-0.070
0.030	-0.080
0.020	-0.080
0.010	-0.060
0.020	-0.080
0.020	-0.060
0.010	-0.060
0.010	-0.070
0.000	-0.060
0.000	-0.060
0.000	-0.060
0.010	-0.050
-0.010	-0.070
0.000	-0.060
0.010	-0.060
0.020	-0.060
0.020	-0.060
0.020	-0.050
0.010	-0.070
0.010	-0.050
0.010	-0.050
0.020	-0.060
0.020	-0.060
0.010	-0.060
0.010	-0.060
0.010	-0.060
0.010	-0.060
0.010	-0.070
0.010	-0.070
0.000	-0.060
0.010	-0.060
0.010	-0.070
0.000	-0.070
0.000	-0.070
0.010	-0.060
0.010	-0.060
0.000	-0.060
0.000	-0.050
0.000	-0.060
0.000	-0.070
0.000	-0.070
0.000	-0.080
0.000	-0.080
0.010	-0.080
0.020	-0.090
0.020	-0.090
0.020	-0.080
0.020	-0.090
0.010	-0.080
0.020	-0.080
0.010	-0.080
0.010	-0.080
0.020	-0.070
0.020	-0.080
0.010	-0.080
0.010	-0.080
0.010	-0.090
0.020	-0.080
0.010	-0.080
0.020	-0.080
0.030	-0.080
0.010	-0.080
-0.010	-0.090
0.000	-0.090
0.000	-0.080
0.010	-0.080
0.000	-0.080
0.010	-0.070
0.010	-0.070
0.010	-0.080
0.010	-0.070
0.020	-0.070
0.000	-0.070
0.000	-0.060
0.000	-0.080
0.010	-0.080
0.010	-0.080
0.020	-0.070
0.020	-0.080
0.040	-0.080
0.040	-0.070
0.030	-0.070
0.030	-0.080
0.020	-0.080
0.020	-0.070
0.010	-0.080
0.000	-0.080
0.000	-0.080
0.010	-0.080
0.010	-0.090
0.000	-0.080
0.010	-0.080
0.000	-0.080
0.000	-0.080
0.010	-0.080
0.000	-0.070
0.000	-0.060
0.010	-0.070
0.010	-0.080
0.010	-0.080
0.010	-0.070
-0.010	-0.080
-0.010	-0.080
0.000	-0.090
-0.010	-0.080
0.000	-0.060
0.000	-0.050
0.000	-0.060
0.010	-0.060
0.000	-0.060
-0.010	-0.070
0.000	-0.060
0.010	-0.060
0.010	-0.070
0.020	-0.060
0.000	-0.060
0.000	-0.060
0.000	-0.070
-0.010	-0.070
-0.010	-0.060
-0.010	-0.080
0.010	-0.080
-0.010	-0.080
0.000	-0.060
0.000	-0.080
0.000	-0.080
0.000	-0.080
0.010	-0.070
0.000	-0.090
0.010	-0.080
0.000	-0.070
0.010	-0.070
0.000	-0.070
0.000	-0.060
0.000	-0.070
-0.020	-0.070
-0.020	-0.080
0.000	-0.070
0.010	-0.070
0.010	-0.060
0.010	-0.070
0.010	-0.060
0.000	-0.070
0.010	-0.080
0.010	-0.090
0.000	-0.090
0.010	-0.090
0.010	-0.080
0.000	-0.090
0.000	-0.090
0.000	-0.070
0.010	-0.090
-0.010	-0.090
-0.010	-0.080
0.000	-0.080
-0.010	-0.070
-0.020	-0.070
-0.010	-0.080
0.000	-0.070
0.000	-0.070
0.000	-0.060
0.000	-0.070
-0.010	-0.080
0.000	-0.080
0.000	-0.070
0.000	-0.060
0.010	-0.070
0.010	-0.070
0.000	-0.060
0.000	-0.070
0.000	-0.070
0.000	-0.060
0.000	-0.070
0.000	-0.080
-0.010	-0.080
0.000	-0.080
-0.010	-0.090
-0.010	-0.090
-0.010	-0.090
-0.010	-0.070
-0.010	-0.070
0.000	-0.070
0.000	-0.060
0.000	-0.060
-0.010	-0.070
-0.020	-0.080
-0.020	-0.070
-0.010	-0.060
0.000	-0.060
-0.010	-0.070
-0.010	-0.070
0.000	-0.080
-0.010	-0.080
-0.010	-0.070
0.000	-0.090
-0.010	-0.090
-0.010	-0.100
-0.010	-0.090
0.010	-0.080
0.000	-0.080
-0.020	-0.080
-0.020	-0.080
-0.020	-0.080
-0.010	-0.080
-0.010	-0.070
-0.010	-0.070
-0.020	-0.080
0.000	-0.070
0.000	-0.070
0.000	-0.070
-0.010	-0.060
0.000	-0.060
0.010	-0.080
0.000	-0.070
0.000	-0.070
-0.010	-0.070
-0.010	-0.070
0.000	-0.060
0.000	-0.070
-0.010	-0.070
0.000	-0.070
0.000	-0.080
-0.020	-0.070
-0.010	-0.070
-0.010	-0.050
-0.010	-0.070
0.000	-0.060
0.000	-0.060
0.000	-0.060
0.000	-0.060
0.000	-0.060
-0.010	-0.070
0.000	-0.060
-0.010	-0.060
-0.020	-0.050
-0.020	-0.070
-0.020	-0.070
-0.030	-0.060
-0.030	-0.070
-0.030	-0.070
-0.020	-0.060
-0.030	-0.060
-0.020	-0.060
-0.020	-0.060
-0.020	-0.070
-0.020	-0.070
-0.020	-0.060
-0.010	-0.070
-0.020	-0.080
-0.010	-0.070
-0.010	-0.060
-0.010	-0.070
0.010	-0.070
0.000	-0.060
-0.020	-0.060
-0.020	-0.060
-0.020	-0.060
-0.020	-0.060
-0.030	-0.060
-0.030	-0.060
-0.020	-0.060
-0.020	-0.060
-0.020	-0.060
-0.010	-0.060
-0.010	-0.070
-0.010	-0.060
-0.020	-0.060
-0.010	-0.050
-0.010	-0.060
-0.030	-0.050
-0.020	-0.060
-0.020	-0.060
-0.010	-0.060
-0.020	-0.050
-0.030	-0.060
-0.030	-0.050
-0.020	-0.060
-0.020	-0.060
-0.020	-0.050
0.000	-0.050
-0.010	-0.050
-0.010	-0.040
0.000	-0.050
0.000	-0.060
0.000	-0.060
0.000	-0.050
-0.010	-0.060
-0.020	-0.060
-0.010	-0.060
-0.020	-0.050
0.000	-0.050
0.000	-0.050
0.000	-0.050
-0.010	-0.060
-0.020	-0.060
-0.020	-0.050
-0.020	-0.050
0.000	-0.050
-0.020	-0.060
-0.020	-0.060
-0.030	-0.050
-0.030	-0.050
-0.030	-0.060
-0.030	-0.060
-0.040	-0.060
-0.020	-0.050
-0.020	-0.050
-0.020	-0.050
-0.020	-0.050
-0.030	-0.040
-0.020	-0.040
-0.020	-0.040
-0.020	-0.060
-0.020	-0.050
-0.020	-0.050
-0.020	-0.050
-0.020	-0.050
-0.020	-0.050
-0.030	-0.050
-0.030	-0.050
-0.020	-0.060
-0.010	-0.060
-0.020	-0.050
-0.020	-0.050
-0.030	-0.040
-0.030	-0.040
-0.030	-0.040
-0.040	-0.040
-0.020	-0.040
-0.010	-0.040
-0.020	-0.040
-0.020	-0.040
-0.020	-0.030
-0.030	-0.030
-0.020	-0.040
-0.020	-0.040
-0.030	-0.030
-0.030	-0.040
-0.030	-0.030
-0.040	-0.040
-0.040	-0.050
-0.030	-0.040
-0.020	-0.050
-0.020	-0.050
-0.030	-0.040
-0.030	-0.040
-0.040	-0.030
-0.030	-0.030
-0.030	-0.040
-0.040	-0.040
-0.040	-0.030
-0.040	-0.040
-0.040	-0.030
-0.030	-0.040
-0.040	-0.030
-0.030	-0.030
-0.030	-0.040
-0.050	-0.040
-0.050	-0.040
-0.040	-0.030
-0.040	-0.030
-0.040	-0.040
-0.030	-0.040
-0.020	-0.040
-0.030	-0.040
-0.040	-0.050
-0.050	-0.040
-0.050	-0.040
-0.030	-0.040
-0.040	-0.040
-0.030	-0.040
-0.030	-0.060
-0.030	-0.050
-0.030	-0.060
-0.030	-0.040
-0.030	-0.040
-0.040	-0.030
-0.050	-0.040
-0.040	-0.040
-0.040	-0.040
-0.040	-0.040
-0.040	-0.040
-0.050	-0.050
-0.040	-0.050
-0.050	-0.050
-0.060	-0.050
-0.060	-0.060
-0.060	-0.060
-0.060	-0.050
-0.040	-0.060
-0.040	-0.050
-0.050	-0.050
-0.050	-0.050
-0.060	-0.060
-0.040	-0.050
-0.040	-0.040
-0.060	-0.050
-0.050	-0.050
-0.050	-0.050
-0.050	-0.060
-0.040	-0.050
-0.040	-0.060
-0.040	-0.050
-0.040	-0.060
-0.050	-0.050
-0.040	-0.060
-0.040	-0.050
-0.040	-0.050
-0.040	-0.050
-0.060	-0.040
-0.100	-0.010
-0.160	0.050
-0.270	0.140
-0.450	0.270
-0.700	0.450
-1.040	0.660
-1.460	0.910
-1.890	1.170
-2.380	1.460
-2.900	1.820
-3.420	2.180
-3.950	2.550
-4.460	2.960
-4.930	3.380
-5.400	3.780
-5.830	4.200
-6.240	4.610
-6.650	5.000
-7.040	5.380
-7.430	5.750
-7.790	6.080
-8.130	6.420
-8.380	6.740
-8.570	7.040
-8.710	7.310
-8.800	7.560
-8.850	7.750
-8.880	7.910
-8.900	8.040
-8.910	8.130
-8.910	8.200
-8.900	8.260
-8.900	8.300
-8.890	8.340
-8.870	8.380
-8.890	8.390
-8.890	8.420
-8.890	8.430
-8.890	8.450
-8.890	8.460
-8.890	8.470
-8.900	8.450
-8.890	8.470
-8.890	8.470
-8.900	8.480
-8.900	8.470
-8.890	8.470
-8.890	8.460
-8.900	8.460
-8.920	8.460
-8.930	8.460
-8.930	8.460
-8.930	8.450
-8.940	8.460
-8.940	8.460
-8.930	8.460
-8.930	8.460
-8.910	8.460
-8.920	8.440
-8.920	8.440
-8.920	8.430
-8.910	8.420
-8.920	8.430
-8.930	8.440
-8.930	8.430
-8.940	8.430
-8.930	8.430
-8.930	8.420
-8.930	8.410
-8.930	8.410
-8.930	8.410
-8.940	8.420
-8.940	8.410
-8.930	8.400
-8.940	8.390
-8.940	8.390
-8.930	8.390
-8.930	8.390
-8.930	8.390
-8.930	8.380
-8.930	8.380
-8.930	8.380
-8.930	8.370
-8.940	8.380
-8.930	8.380
-8.940	8.380
-8.930	8.390
-8.930	8.370
-8.930	8.360
-8.930	8.360
-8.950	8.360
-8.950	8.350
-8.950	8.380
-8.940	8.380
-8.940	8.370
-8.950	8.360
-8.950	8.350
-8.950	8.350
-8.950	8.360
-8.940	8.370
-8.950	8.360
-8.940	8.360
-8.960	8.360
-8.940	8.350
-8.940	8.350
-8.950	8.340
-8.950	8.350
-8.960	8.340
-8.960	8.350
-8.950	8.340
-8.950	8.350
-8.940	8.340
-8.950	8.350
-8.950	8.350
-8.950	8.340
-8.950	8.350
-8.960	8.340
-8.960	8.340
-8.950	8.340
-8.950	8.350
-8.950	8.350
-8.950	8.350
-8.940	8.340
-8.930	8.340
-8.940	8.340
-8.950	8.340
-8.940	8.340
-8.930	8.340
-8.940	8.340
-8.940	8.350
-8.950	8.340
-8.950	8.340
-8.940	8.330
-8.930	8.340
-8.940	8.350
-8.950	8.340
-8.950	8.350
-8.930	8.350
-8.930	8.350
-8.950	8.340
-8.940	8.340
-8.960	8.340
-8.960	8.350
-8.940	8.340
-8.960	8.360
-8.950	8.360
-8.950	8.360
-8.950	8.360
-8.950	8.360
-8.950	8.350
-8.940	8.350
-8.950	8.360
-8.950	8.350
-8.940	8.340
-8.920	8.340
-8.920	8.320
-8.890	8.310
-8.850	8.270
-8.770	8.200
-8.630	8.090
-8.460	7.950
-8.180	7.780
-7.880	7.600
-7.530	7.350
-7.140	7.080
-6.720	6.790
-6.300	6.460
-5.880	6.090
-5.430	5.710
-4.950	5.290
-4.490	4.860
-3.990	4.410
-3.480	3.960
-2.990	3.540
-2.520	3.110
-2.100	2.700
-1.710	2.300
-1.350	1.940
-1.020	1.600
-0.730	1.330
-0.510	1.090
-0.320	0.890
-0.180	0.720
-0.060	0.610
0.020	0.530
0.060	0.470
0.100	0.410
0.120	0.400
0.140	0.380
0.130	0.360
0.130	0.350
0.120	0.360
0.130	0.370
0.120	0.380
0.090	0.390
0.100	0.400
0.080	0.410
0.080	0.410
0.070	0.420
0.060	0.410
0.060	0.410
0.060	0.400
0.040	0.400
0.030	0.400
0.030	0.400
0.020	0.410
0.010	0.400
0.010	0.390
0.010	0.380
0.020	0.390
0.010	0.380
0.000	0.390
0.010	0.400
0.000	0.390
0.000	0.400
0.000	0.400
0.000	0.390
0.000	0.420
-0.010	0.420
0.000	0.410
-0.010	0.420
0.000	0.410
-0.010	0.410
0.000	0.410
-0.010	0.420
0.000	0.410
0.010	0.410
0.000	0.410
0.000	0.410
0.000	0.400
0.010	0.410
0.010	0.420
0.000	0.420
0.000	0.430
0.000	0.420
-0.020	0.420
-0.020	0.430
0.000	0.420
-0.010	0.410
0.000	0.410
0.010	0.410
0.010	0.410
0.020	0.420
0.010	0.410
0.000	0.420
0.010	0.420
0.020	0.420
0.010	0.420
0.020	0.410
0.010	0.400
0.010	0.390
0.020	0.400
0.020	0.410
0.020	0.410
0.020	0.410
0.030	0.410
0.020	0.410
0.020	0.410
0.030	0.410
0.040	0.410
0.040	0.410
0.040	0.400
0.040	0.410
0.010	0.400
0.010	0.400
0.020	0.390
0.030	0.400
0.020	0.400
0.020	0.400
0.020	0.390
0.030	0.390
0.020	0.390
0.020	0.400
0.010	0.410
0.010	0.400
0.020	0.390
0.020	0.400
0.030	0.410
0.020	0.400
0.030	0.400
0.030	0.400
0.040	0.410
0.040	0.400
0.030	0.390
0.030	0.390
0.030	0.390
0.040	0.390
0.030	0.380
0.030	0.380
0.020	0.390
0.030	0.400
0.030	0.390
0.020	0.390
0.020	0.390
0.020	0.380
0.020	0.390
0.030	0.390
0.030	0.390
0.030	0.390
0.040	0.390
0.040	0.390
0.050	0.390
0.040	0.400
0.030	0.380
0.030	0.390
0.030	0.390
0.030	0.380
0.040	0.400
0.050	0.390
0.060	0.380
0.060	0.380
0.040	0.380
0.040	0.380
0.030	0.380
0.030	0.380
0.030	0.390
0.050	0.390
0.060	0.380
0.060	0.390
0.060	0.390
0.050	0.390
0.040	0.390
0.040	0.370
0.040	0.390
0.050	0.390
0.050	0.390
0.050	0.380
0.050	0.390
0.060	0.390
0.050	0.370
0.060	0.370
0.060	0.380
0.060	0.370
0.060	0.370
0.050	0.380
0.060	0.380
0.050	0.390
0.050	0.390
0.050	0.380
0.060	0.380
0.050	0.380
0.060	0.380
0.060	0.380
0.060	0.390
0.060	0.400
0.060	0.390
0.060	0.390
0.060	0.400
0.040	0.390
0.060	0.400
0.050	0.400
0.060	0.390
0.050	0.390
0.060	0.370
0.050	0.380
0.060	0.390
0.040	0.390
0.040	0.380
0.050	0.370
0.060	0.380
0.050	0.370
0.050	0.370
0.050	0.360
0.040	0.370
0.040	0.370
0.040	0.380
0.060	0.370
0.060	0.380
0.060	0.390
0.050	0.390
0.050	0.390
0.040	0.400
0.050	0.400
0.050	0.390
0.050	0.400
0.050	0.390
0.040	0.400
0.040	0.400
0.050	0.390
0.050	0.390
0.050	0.390
0.050	0.390
0.050	0.390
0.050	0.400
0.050	0.400
0.060	0.390
0.070	0.410
0.060	0.410
0.060	0.390
0.070	0.400
0.060	0.400
0.060	0.400
0.050	0.400
0.050	0.400
0.040	0.410
0.040	0.410
0.050	0.410
0.050	0.410
0.050	0.410
0.040	0.400
0.050	0.410
0.050	0.410
0.050	0.410
0.040	0.410
0.050	0.410
0.050	0.410
0.050	0.410
0.050	0.390
0.040	0.390
0.040	0.410
0.030	0.400
0.050	0.400
0.060	0.360
0.060	0.340
0.040	0.290
0.030	0.240
0.020	0.210
-0.010	0.160
-0.030	0.100
-0.040	0.040
-0.040	-0.010
-0.030	-0.050
-0.030	-0.090
-0.020	-0.110
0.000	-0.140
0.020	-0.170
0.050	-0.180
0.070	-0.210
0.080	-0.200
0.080	-0.190
0.080	-0.190
0.080	-0.190
0.080	-0.180
0.080	-0.180
0.070	-0.170
0.070	-0.170
0.070	-0.150
0.050	-0.160
0.050	-0.160
0.050	-0.160
0.050	-0.160
0.040	-0.170
0.030	-0.180
0.030	-0.180
0.050	-0.160
0.040	-0.180
0.030	-0.180
0.030	-0.190
0.040	-0.180
0.040	-0.180
0.030	-0.190
0.030	-0.200
0.030	-0.200
0.040	-0.200
0.030	-0.200
0.030	-0.190
0.030	-0.190
0.040	-0.190
0.030	-0.190
0.020	-0.180
0.020	-0.200
0.020	-0.190
0.020	-0.180
0.030	-0.170
0.030	-0.180
0.010	-0.190
0.020	-0.180
0.020	-0.180
0.010	-0.190
0.000	-0.190
0.010	-0.190
0.010	-0.190
0.020	-0.190
0.020	-0.190
0.020	-0.180
0.020	-0.180
0.020	-0.180
0.030	-0.200
0.020	-0.200
0.020	-0.190
0.020	-0.190
0.030	-0.180
0.030	-0.180
0.030	-0.180
0.030	-0.180
0.040	-0.180
0.040	-0.200
0.020	-0.180
0.020	-0.180
0.020	-0.200
0.020	-0.200
0.020	-0.200
0.020	-0.200
0.010	-0.190
0.020	-0.190
0.020	-0.200
0.010	-0.200
0.010	-0.210
0.020	-0.200
0.010	-0.210
0.020	-0.210
0.020	-0.200
0.020	-0.190
0.020	-0.190
0.030	-0.190
0.020	-0.190
0.020	-0.200
0.020	-0.210
0.010	-0.210
0.010	-0.210
0.020	-0.200
0.020	-0.210
0.010	-0.210
0.030	-0.200
0.030	-0.200
0.030	-0.210
0.030	-0.210
0.020	-0.210
0.020	-0.200
0.030	-0.210
0.020	-0.210
0.030	-0.210
0.020	-0.210
0.020	-0.210
0.030	-0.210
0.020	-0.210
0.010	-0.210
0.010	-0.220
0.030	-0.210
0.030	-0.210
0.010	-0.210
0.010	-0.210
0.020	-0.210
0.020	-0.210
0.020	-0.210
0.020	-0.210
0.010	-0.210
0.020	-0.210
0.020	-0.210
0.030	-0.210
0.020	-0.220
0.030	-0.210
0.020	-0.220
0.030	-0.220
0.040	-0.210
0.030	-0.210
0.010	-0.220
0.010	-0.230
0.020	-0.220
0.010	-0.220
0.020	-0.220
0.020	-0.210
0.020	-0.210
0.030	-0.210
0.030	-0.210
0.020	-0.210
0.030	-0.200
0.020	-0.210
0.030	-0.210
0.030	-0.210
0.020	-0.200
0.020	-0.200
0.020	-0.200
0.020	-0.210
0.020	-0.210
0.010	-0.210
0.020	-0.200
0.020	-0.200
0.020	-0.200
0.000	-0.200
0.000	-0.200
0.020	-0.190
0.020	-0.180
0.020	-0.190
0.010	-0.200
0.010	-0.190
0.020	-0.190
0.020	-0.210
0.020	-0.200
0.010	-0.200
0.010	-0.200
0.020	-0.210
0.020	-0.200
0.020	-0.180
0.000	-0.190
0.010	-0.190
0.030	-0.180
0.020	-0.180
0.020	-0.190
0.020	-0.190
0.010	-0.200
0.020	-0.190
0.010	-0.200
0.010	-0.200
0.030	-0.200
0.020	-0.200
0.020	-0.200
0.010	-0.190
0.010	-0.200
0.020	-0.190
0.010	-0.190
0.020	-0.190
0.030	-0.190
0.030	-0.190
0.030	-0.190
0.020	-0.190
0.020	-0.190
0.010	-0.200
0.010	-0.200
0.000	-0.190
0.000	-0.190
-0.010	-0.200
0.010	-0.190
0.020	-0.190
0.010	-0.180
0.000	-0.180
0.000	-0.190
0.000	-0.200
0.010	-0.190
-0.010	-0.190
0.010	-0.190
0.010	-0.190
0.000	-0.180
0.010	-0.180
0.010	-0.180
0.000	-0.180
0.000	-0.190
-0.010	-0.200
-0.020	-0.200
0.000	-0.200
0.000	-0.180
0.000	-0.190
0.010	-0.190
0.000	-0.200
0.000	-0.190
0.010	-0.190
0.010	-0.180
0.020	-0.160
0.010	-0.180
0.000	-0.180
0.000	-0.180
0.000	-0.180
-0.010	-0.190
-0.010	-0.200
0.000	-0.180
-0.010	-0.190
-0.010	-0.190
0.000	-0.200
0.000	-0.190
-0.010	-0.180
-0.010	-0.180
0.000	-0.180
0.000	-0.170
-0.020	-0.180
-0.020	-0.180
-0.010	-0.180
-0.020	-0.180
-0.020	-0.180
0.000	-0.180
-0.010	-0.180
-0.010	-0.190
-0.010	-0.180
0.010	-0.180
0.000	-0.180
0.000	-0.190
0.010	-0.190
0.000	-0.190
-0.010	-0.190
0.010	-0.190
-0.010	-0.190
-0.020	-0.180
-0.020	-0.180
-0.020	-0.170
-0.030	-0.180
-0.020	-0.180
-0.010	-0.170
-0.020	-0.180
-0.020	-0.190
-0.020	-0.200
-0.030	-0.200
-0.020	-0.190
0.000	-0.190
0.010	-0.190
0.010	-0.190
0.000	-0.190
0.000	-0.190
0.010	-0.190
-0.010	-0.190
0.000	-0.190
0.000	-0.190
-0.010	-0.190
-0.010	-0.190
0.000	-0.190
-0.010	-0.180
-0.010	-0.170
-0.010	-0.180
-0.010	-0.180
-0.020	-0.180
-0.020	-0.180
-0.010	-0.180
-0.010	-0.180
-0.020	-0.170
-0.020	-0.160
-0.020	-0.160
-0.010	-0.150
0.000	-0.170
0.000	-0.170
0.010	-0.180
0.000	-0.170
0.000	-0.180
-0.010	-0.190
-0.020	-0.190
0.000	-0.180
-0.010	-0.180
0.000	-0.180
0.000	-0.190
0.000	-0.180
0.000	-0.180
0.020	-0.170
-0.010	-0.180
0.010	-0.190
0.020	-0.190
0.010	-0.190
0.000	-0.190
0.000	-0.190
0.000	-0.180
0.000	-0.170
0.010	-0.180
0.010	-0.180
0.010	-0.170
0.010	-0.180
0.000	-0.170
0.000	-0.180
-0.020	-0.170
-0.010	-0.170
0.000	-0.180
0.010	-0.180
0.010	-0.180
0.010	-0.180
0.010	-0.180
0.000	-0.180
-0.010	-0.180
0.000	-0.180
0.000	-0.180
0.020	-0.180
0.010	-0.180
0.010	-0.180
0.010	-0.190
0.010	-0.180
0.010	-0.180
0.000	-0.190
0.010	-0.180
0.000	-0.180
0.010	-0.180
0.010	-0.180
0.010	-0.190
0.010	-0.180
0.000	-0.190
-0.010	-0.190
0.000	-0.190
-0.020	-0.190
0.000	-0.180
0.000	-0.190
-0.010	-0.190
0.000	-0.190
0.000	-0.190
0.000	-0.180
-0.010	-0.160
-0.030	-0.180
-0.020	-0.190
0.000	-0.180
0.000	-0.180
0.010	-0.180
0.010	-0.170
0.010	-0.190
0.000	-0.200
0.000	-0.200
-0.010	-0.200
0.000	-0.200
0.000	-0.200
0.010	-0.190
0.010	-0.190
0.020	-0.180
0.000	-0.170
-0.010	-0.170
-0.010	-0.160
-0.010	-0.170
-0.010	-0.180
-0.010	-0.170
0.000	-0.180
0.000	-0.180
0.000	-0.190
0.000	-0.170
-0.010	-0.180
-0.010	-0.180
0.010	-0.180
0.010	-0.180
0.010	-0.190
0.000	-0.190
-0.020	-0.180
0.000	-0.180
0.000	-0.180
0.010	-0.170
0.000	-0.160
0.000	-0.180
-0.010	-0.180
0.010	-0.180
0.010	-0.180
0.010	-0.180
-0.010	-0.190
-0.010	-0.190
-0.020	-0.180
-0.020	-0.170
-0.010	-0.170
-0.010	-0.170
0.000	-0.180
0.000	-0.180
-0.010	-0.170
-0.010	-0.180
0.000	-0.190
-0.010	-0.190
-0.020	-0.190
-0.010	-0.180
0.000	-0.180
0.000	-0.190
0.000	-0.180
-0.020	-0.190
-0.020	-0.210
0.000	-0.190
-0.010	-0.190
-0.020	-0.190
-0.010	-0.180
0.000	-0.180
-0.020	-0.180
0.000	-0.180
-0.020	-0.180
0.000	-0.190
0.000	-0.180
0.000	-0.180
0.000	-0.180
0.000	-0.180
0.010	-0.180
0.000	-0.180
-0.010	-0.190
0.000	-0.180
-0.010	-0.190
-0.010	-0.170
-0.010	-0.190
-0.010	-0.180
-0.020	-0.180
-0.020	-0.170
0.000	-0.180
0.010	-0.170
0.000	-0.160
0.000	-0.170
-0.010	-0.180
0.000	-0.180
0.000	-0.190
-0.010	-0.180
-0.010	-0.190
0.000	-0.190
-0.010	-0.190
-0.020	-0.180
0.000	-0.180
0.000	-0.180
0.010	-0.170
0.020	-0.160
0.000	-0.170
0.000	-0.180
-0.020	-0.180
-0.010	-0.180
0.000	-0.180
-0.010	-0.180
[truncated: 98,000 more rows]
