# Supplementary material for: Tectal etiology for irrepressible saccades: a case study in a Rhesus monkey
Source: F1000Res. 2013 Sep 10;2:85. Originally published 2013 Mar 12. [Version 2] doi: 10.12688/f1000research.2-85.v2 (PMC3829126; doi:10.12688/f1000research.2-85.v2)
Supplement: A case of irrepressible saccadic intrusions in a Rhesus monkey: data and scripts — Irrepressible saccadic intrusions. Data was collected immediately following the inception of the intrusive eye jerks and for the next three consecutive days. Data files contain millisecond by millisecond representations of the eye movement deficits discussed in this manuscript, collected in both the light and dark. Each file contains approximately 100 seconds of data presented here in the Spike2 data format or as a text files. [file f1000research-2-1722-s0000.tgz › Day__3__Dark_.txt]

HeyePos	VeyePos
-20.000	14.310
-20.000	14.310
-20.000	14.310
-20.000	14.300
-20.000	14.300
-20.000	14.290
-20.000	14.290
-20.000	14.310
-20.000	14.320
-20.000	14.310
-20.000	14.300
-20.000	14.310
-20.000	14.330
-20.000	14.320
-20.000	14.330
-20.000	14.330
-20.000	14.340
-20.000	14.340
-20.000	14.330
-20.000	14.350
-20.000	14.380
-20.000	14.380
-20.000	14.390
-20.000	14.430
-20.000	14.460
-20.000	14.480
-20.000	14.510
-19.970	14.530
-19.880	14.570
-19.790	14.600
-19.690	14.650
-19.590	14.690
-19.460	14.710
-19.370	14.750
-19.260	14.790
-19.140	14.830
-19.040	14.880
-18.930	14.940
-18.840	15.000
-18.740	15.040
-18.630	15.080
-18.530	15.120
-18.410	15.160
-18.310	15.200
-18.210	15.210
-18.120	15.220
-18.020	15.250
-17.960	15.270
-17.910	15.280
-17.840	15.290
-17.780	15.310
-17.750	15.320
-17.730	15.320
-17.710	15.310
-17.680	15.310
-17.640	15.340
-17.640	15.340
-17.630	15.330
-17.610	15.340
-17.610	15.330
-17.600	15.330
-17.590	15.330
-17.580	15.340
-17.580	15.350
-17.580	15.330
-17.570	15.340
-17.550	15.340
-17.560	15.330
-17.560	15.330
-17.560	15.330
-17.560	15.340
-17.550	15.340
-17.540	15.340
-17.540	15.340
-17.540	15.340
-17.540	15.340
-17.540	15.340
-17.540	15.340
-17.540	15.350
-17.540	15.330
-17.530	15.340
-17.530	15.340
-17.540	15.330
-17.550	15.330
-17.550	15.330
-17.550	15.330
-17.540	15.340
-17.540	15.340
-17.550	15.330
-17.530	15.330
-17.530	15.340
-17.540	15.330
-17.540	15.330
-17.540	15.340
-17.540	15.340
-17.550	15.350
-17.560	15.360
-17.540	15.350
-17.530	15.350
-17.550	15.350
-17.540	15.350
-17.530	15.350
-17.530	15.340
-17.540	15.330
-17.540	15.330
-17.540	15.340
-17.540	15.330
-17.540	15.340
-17.530	15.340
-17.540	15.340
-17.530	15.330
-17.530	15.340
-17.530	15.340
-17.540	15.340
-17.530	15.340
-17.520	15.330
-17.510	15.350
-17.520	15.350
-17.530	15.340
-17.520	15.340
-17.530	15.340
-17.540	15.340
-17.530	15.340
-17.540	15.350
-17.530	15.350
-17.540	15.340
-17.530	15.340
-17.540	15.350
-17.540	15.350
-17.530	15.360
-17.530	15.340
-17.530	15.340
-17.530	15.350
-17.530	15.340
-17.520	15.340
-17.510	15.340
-17.510	15.350
-17.510	15.330
-17.510	15.330
-17.510	15.350
-17.520	15.340
-17.520	15.340
-17.520	15.330
-17.520	15.330
-17.520	15.320
-17.520	15.330
-17.510	15.360
-17.510	15.350
-17.510	15.340
-17.510	15.340
-17.510	15.340
-17.510	15.340
-17.520	15.330
-17.530	15.320
-17.520	15.330
-17.520	15.340
-17.510	15.330
-17.520	15.340
-17.510	15.340
-17.510	15.340
-17.510	15.350
-17.520	15.340
-17.500	15.350
-17.500	15.350
-17.510	15.340
-17.490	15.340
-17.500	15.340
-17.500	15.330
-17.510	15.330
-17.510	15.320
-17.490	15.320
-17.500	15.340
-17.510	15.340
-17.520	15.340
-17.510	15.350
-17.490	15.340
-17.500	15.330
-17.500	15.320
-17.510	15.340
-17.510	15.350
-17.500	15.340
-17.510	15.330
-17.500	15.350
-17.500	15.330
-17.510	15.330
-17.510	15.320
-17.490	15.330
-17.490	15.320
-17.520	15.330
-17.530	15.340
-17.510	15.340
-17.500	15.350
-17.500	15.340
-17.490	15.330
-17.490	15.340
-17.510	15.330
-17.520	15.330
-17.520	15.340
-17.510	15.340
-17.520	15.340
-17.500	15.330
-17.500	15.330
-17.510	15.320
-17.510	15.320
-17.490	15.340
-17.490	15.330
-17.500	15.330
-17.510	15.330
-17.520	15.320
-17.510	15.340
-17.520	15.330
-17.510	15.320
-17.500	15.310
-17.510	15.320
-17.510	15.320
-17.510	15.330
-17.510	15.330
-17.510	15.340
-17.510	15.340
-17.520	15.330
-17.540	15.320
-17.540	15.330
-17.540	15.320
-17.550	15.320
-17.590	15.330
-17.640	15.340
-17.700	15.330
-17.750	15.330
-17.840	15.320
-17.930	15.320
-18.060	15.330
-18.140	15.320
-18.200	15.330
-18.250	15.350
-18.270	15.380
-18.300	15.410
-18.320	15.450
-18.310	15.480
-18.300	15.500
-18.300	15.530
-18.270	15.560
-18.250	15.580
-18.230	15.590
-18.200	15.620
-18.180	15.630
-18.160	15.640
-18.140	15.640
-18.130	15.660
-18.130	15.660
-18.120	15.690
-18.110	15.690
-18.110	15.690
-18.110	15.700
-18.100	15.700
-18.090	15.710
-18.100	15.720
-18.100	15.720
-18.100	15.710
-18.100	15.710
-18.110	15.710
-18.110	15.720
-18.090	15.720
-18.100	15.700
-18.100	15.710
-18.100	15.720
-18.110	15.710
-18.110	15.710
-18.120	15.700
-18.110	15.710
-18.090	15.710
-18.100	15.710
-18.120	15.700
-18.110	15.700
-18.100	15.700
-18.100	15.680
-18.100	15.680
-18.100	15.700
-18.100	15.700
-18.110	15.700
-18.100	15.700
-18.100	15.690
-18.090	15.700
-18.090	15.700
-18.110	15.720
-18.110	15.710
-18.100	15.720
-18.100	15.710
-18.090	15.720
-18.080	15.710
-18.090	15.700
-18.090	15.700
-18.090	15.710
-18.090	15.720
-18.100	15.710
-18.100	15.710
-18.110	15.720
-18.110	15.700
-18.100	15.700
-18.100	15.710
-18.100	15.710
-18.090	15.720
-18.100	15.720
-18.100	15.710
-18.100	15.710
-18.100	15.710
-18.100	15.700
-18.090	15.720
-18.100	15.730
-18.090	15.710
-18.090	15.720
-18.090	15.720
-18.090	15.710
-18.080	15.710
-18.080	15.720
-18.080	15.720
-18.090	15.720
-18.100	15.710
-18.090	15.720
-18.090	15.720
-18.090	15.710
-18.090	15.700
-18.090	15.710
-18.100	15.710
-18.110	15.700
-18.100	15.710
-18.080	15.720
-18.090	15.720
-18.080	15.720
-18.090	15.720
-18.100	15.720
-18.100	15.730
-18.090	15.720
-18.090	15.710
-18.070	15.720
-18.080	15.720
-18.090	15.720
-18.080	15.720
-18.070	15.740
-18.070	15.720
-18.080	15.720
-18.070	15.710
-18.080	15.710
-18.070	15.700
-18.080	15.700
-18.070	15.700
-18.070	15.700
-18.080	15.700
-18.080	15.710
-18.090	15.710
-18.080	15.710
-18.080	15.710
-18.080	15.720
-18.080	15.720
-18.080	15.710
-18.100	15.710
-18.080	15.710
-18.070	15.700
-18.080	15.700
-18.070	15.710
-18.090	15.710
-18.080	15.710
-18.080	15.700
-18.070	15.710
-18.060	15.710
-18.060	15.710
-18.070	15.710
-18.070	15.700
-18.070	15.700
-18.080	15.700
-18.070	15.700
-18.080	15.700
-18.070	15.690
-18.080	15.700
-18.080	15.700
-18.080	15.700
-18.070	15.710
-18.070	15.710
-18.080	15.700
-18.080	15.700
-18.090	15.700
-18.080	15.690
-18.070	15.700
-18.070	15.710
-18.070	15.710
-18.080	15.720
-18.080	15.710
-18.070	15.710
-18.070	15.710
-18.070	15.710
-18.060	15.700
-18.070	15.700
-18.070	15.690
-18.070	15.690
-18.070	15.680
-18.080	15.680
-18.070	15.680
-18.060	15.670
-18.070	15.670
-18.080	15.680
-18.070	15.680
-18.070	15.680
-18.080	15.680
-18.080	15.680
-18.070	15.670
-18.080	15.680
-18.070	15.680
-18.060	15.680
-18.070	15.680
-18.070	15.680
-18.070	15.680
-18.090	15.690
-18.090	15.690
-18.080	15.680
-18.080	15.670
-18.080	15.680
-18.070	15.680
-18.070	15.680
-18.080	15.680
-18.080	15.680
-18.080	15.680
-18.080	15.680
-18.070	15.660
-18.070	15.680
-18.080	15.680
-18.080	15.680
-18.070	15.680
-18.060	15.680
-18.070	15.670
-18.060	15.660
-18.070	15.660
-18.060	15.670
-18.070	15.670
-18.070	15.680
-18.060	15.680
-18.070	15.670
-18.070	15.660
-18.070	15.660
-18.070	15.680
-18.070	15.680
-18.070	15.670
-18.070	15.670
-18.070	15.660
-18.070	15.660
-18.070	15.660
-18.070	15.660
-18.070	15.660
-18.060	15.660
-18.060	15.660
-18.070	15.670
-18.060	15.660
-18.070	15.660
-18.060	15.670
-18.070	15.660
-18.060	15.660
-18.050	15.650
-18.040	15.650
-18.060	15.650
-18.060	15.650
-18.040	15.660
-18.050	15.650
-18.060	15.650
-18.060	15.650
-18.080	15.650
-18.070	15.660
-18.060	15.660
-18.070	15.670
-18.070	15.660
-18.070	15.660
-18.070	15.660
-18.070	15.650
-18.060	15.650
-18.050	15.660
-18.070	15.660
-18.080	15.650
-18.070	15.650
-18.070	15.660
-18.060	15.660
-18.070	15.660
-18.070	15.660
-18.060	15.640
-18.060	15.670
-18.060	15.660
-18.060	15.660
-18.080	15.660
-18.060	15.670
-18.050	15.660
-18.060	15.650
-18.070	15.650
-18.070	15.650
-18.060	15.650
-18.070	15.660
-18.070	15.660
-18.070	15.660
-18.060	15.650
-18.050	15.650
-18.060	15.660
-18.070	15.670
-18.070	15.650
-18.070	15.650
-18.070	15.650
-18.080	15.640
-18.080	15.660
-18.080	15.650
-18.060	15.650
-18.080	15.640
-18.070	15.640
-18.070	15.650
-18.080	15.640
-18.080	15.650
-18.070	15.640
-18.070	15.640
-18.060	15.650
-18.080	15.650
-18.070	15.640
-18.080	15.630
-18.080	15.640
-18.060	15.640
-18.060	15.640
-18.060	15.640
-18.060	15.640
-18.060	15.640
-18.070	15.630
-18.070	15.630
-18.080	15.640
-18.090	15.630
-18.090	15.640
-18.070	15.640
-18.080	15.640
-18.070	15.640
-18.070	15.640
-18.070	15.640
-18.080	15.630
-18.090	15.630
-18.090	15.630
-18.080	15.630
-18.090	15.630
-18.100	15.630
-18.110	15.630
-18.100	15.630
-18.100	15.630
-18.090	15.630
-18.090	15.640
-18.080	15.640
-18.080	15.630
-18.080	15.630
-18.080	15.630
-18.080	15.630
-18.080	15.630
-18.090	15.630
-18.090	15.640
-18.080	15.640
-18.090	15.630
-18.090	15.630
-18.080	15.630
-18.080	15.630
-18.090	15.630
-18.090	15.630
-18.080	15.630
-18.090	15.630
-18.090	15.630
-18.090	15.630
-18.090	15.640
-18.090	15.630
-18.080	15.630
-18.080	15.630
-18.080	15.640
-18.090	15.640
-18.080	15.630
-18.090	15.630
-18.090	15.630
-18.080	15.640
-18.080	15.640
-18.070	15.630
-18.070	15.640
-18.070	15.640
-18.080	15.630
-18.070	15.630
-18.090	15.630
-18.080	15.630
-18.070	15.630
-18.060	15.640
-18.080	15.640
-18.080	15.630
-18.090	15.640
-18.070	15.640
-18.090	15.630
-18.090	15.640
-18.090	15.640
-18.090	15.650
-18.100	15.640
-18.090	15.650
-18.100	15.650
-18.100	15.650
-18.100	15.650
-18.090	15.650
-18.100	15.640
-18.090	15.640
-18.090	15.640
-18.090	15.640
-18.100	15.650
-18.090	15.660
-18.090	15.640
-18.090	15.640
-18.090	15.650
-18.090	15.660
-18.090	15.650
-18.090	15.640
-18.080	15.660
-18.090	15.660
-18.070	15.660
-18.080	15.660
-18.090	15.660
-18.090	15.650
-18.100	15.650
-18.090	15.660
-18.090	15.660
-18.090	15.660
-18.100	15.650
-18.110	15.650
-18.100	15.650
-18.100	15.640
-18.100	15.650
-18.110	15.660
-18.100	15.660
-18.100	15.660
-18.090	15.660
-18.080	15.650
-18.090	15.660
-18.090	15.660
-18.100	15.670
-18.080	15.670
-18.070	15.670
-18.070	15.650
-18.070	15.650
-18.080	15.660
-18.080	15.660
-18.080	15.660
-18.080	15.660
-18.080	15.650
-18.080	15.660
-18.090	15.660
-18.080	15.660
-18.080	15.660
-18.090	15.650
-18.080	15.640
-18.080	15.660
-18.090	15.650
-18.090	15.660
-18.100	15.660
-18.090	15.660
-18.080	15.670
-18.090	15.670
-18.090	15.670
-18.090	15.660
-18.090	15.670
-18.090	15.660
-18.090	15.660
-18.100	15.660
-18.090	15.660
-18.080	15.640
-18.100	15.660
-18.080	15.670
-18.080	15.670
-18.080	15.670
-18.080	15.660
-18.090	15.660
-18.090	15.660
-18.100	15.660
-18.090	15.660
-18.080	15.650
-18.090	15.640
-18.090	15.640
-18.100	15.650
-18.100	15.650
-18.110	15.660
-18.100	15.660
-18.100	15.660
-18.100	15.660
-18.090	15.660
-18.100	15.670
-18.080	15.670
-18.070	15.670
-18.090	15.660
-18.090	15.660
-18.090	15.670
-18.090	15.660
-18.090	15.650
-18.080	15.650
-18.080	15.650
-18.080	15.670
-18.090	15.660
-18.090	15.670
-18.080	15.660
-18.080	15.670
-18.080	15.670
-18.090	15.670
-18.090	15.670
-18.080	15.660
-18.090	15.650
-18.090	15.650
-18.080	15.650
-18.090	15.650
-18.090	15.640
-18.090	15.650
-18.090	15.660
-18.100	15.660
-18.100	15.650
-18.090	15.640
-18.090	15.650
-18.090	15.660
-18.100	15.650
-18.100	15.660
-18.090	15.670
-18.090	15.660
-18.100	15.650
-18.100	15.640
-18.090	15.650
-18.090	15.650
-18.080	15.650
-18.080	15.650
-18.090	15.650
-18.080	15.640
-18.090	15.650
-18.070	15.660
-18.090	15.660
-18.090	15.660
-18.090	15.650
-18.080	15.660
-18.100	15.660
-18.100	15.660
-18.090	15.650
-18.100	15.640
-18.100	15.650
-18.090	15.660
-18.090	15.650
-18.090	15.640
-18.090	15.650
-18.100	15.650
-18.090	15.650
-18.100	15.660
-18.090	15.660
-18.100	15.660
-18.090	15.660
-18.090	15.660
-18.100	15.660
-18.080	15.660
-18.080	15.660
-18.090	15.650
-18.100	15.650
-18.110	15.640
-18.090	15.650
-18.100	15.650
-18.100	15.650
-18.090	15.660
-18.110	15.670
-18.110	15.660
-18.100	15.670
-18.090	15.660
-18.100	15.670
-18.110	15.660
-18.100	15.650
-18.110	15.640
-18.090	15.670
-18.100	15.670
-18.100	15.670
-18.100	15.690
-18.110	15.690
-18.100	15.670
-18.090	15.660
-18.090	15.660
-18.090	15.670
-18.090	15.670
-18.090	15.680
-18.090	15.670
-18.090	15.680
-18.080	15.670
-18.080	15.670
-18.080	15.670
-18.090	15.670
-18.110	15.670
-18.090	15.670
-18.090	15.670
-18.100	15.680
-18.090	15.680
-18.090	15.670
-18.090	15.660
-18.080	15.660
-18.080	15.670
-18.080	15.670
-18.090	15.670
-18.090	15.670
-18.100	15.670
-18.090	15.660
-18.090	15.670
-18.100	15.670
-18.090	15.670
-18.090	15.680
-18.090	15.680
-18.090	15.690
-18.090	15.680
-18.100	15.680
-18.090	15.680
-18.090	15.670
-18.100	15.660
-18.090	15.660
-18.090	15.680
-18.100	15.670
-18.110	15.660
-18.100	15.680
-18.090	15.690
-18.090	15.680
-18.090	15.680
-18.100	15.670
-18.110	15.670
-18.100	15.680
-18.100	15.670
-18.110	15.670
-18.100	15.670
-18.090	15.670
-18.100	15.670
-18.100	15.670
-18.110	15.670
-18.110	15.670
-18.120	15.670
-18.110	15.680
-18.120	15.680
-18.110	15.680
-18.110	15.680
-18.110	15.690
-18.100	15.670
-18.100	15.670
-18.110	15.680
-18.100	15.680
-18.110	15.680
-18.110	15.680
-18.110	15.680
-18.110	15.690
-18.100	15.690
-18.110	15.670
-18.100	15.690
-18.100	15.690
-18.110	15.680
-18.110	15.680
-18.110	15.670
-18.110	15.670
-18.110	15.670
-18.120	15.680
-18.110	15.670
-18.130	15.670
-18.110	15.680
-18.110	15.670
-18.120	15.670
-18.130	15.660
-18.120	15.660
-18.110	15.670
-18.110	15.680
-18.110	15.690
-18.120	15.690
-18.130	15.690
-18.110	15.700
-18.110	15.700
-18.120	15.690
-18.130	15.680
-18.130	15.690
-18.120	15.690
-18.120	15.680
-18.110	15.680
-18.130	15.690
-18.120	15.700
-18.120	15.670
-18.110	15.680
-18.120	15.690
-18.120	15.680
-18.120	15.690
-18.110	15.680
-18.120	15.680
-18.110	15.670
-18.120	15.680
-18.120	15.680
-18.110	15.690
-18.120	15.690
-18.130	15.690
-18.120	15.690
-18.120	15.690
-18.120	15.690
-18.130	15.700
-18.130	15.700
-18.130	15.700
-18.130	15.700
-18.110	15.710
-18.120	15.700
-18.130	15.700
-18.130	15.690
-18.130	15.690
-18.120	15.700
-18.120	15.710
-18.120	15.710
-18.110	15.690
-18.130	15.700
-18.120	15.690
-18.120	15.700
-18.110	15.700
-18.120	15.700
-18.120	15.700
-18.110	15.690
-18.110	15.700
-18.120	15.680
-18.130	15.700
-18.130	15.690
-18.130	15.690
-18.130	15.690
-18.120	15.690
-18.120	15.690
-18.110	15.700
-18.120	15.690
-18.130	15.700
-18.130	15.690
-18.130	15.700
-18.130	15.700
-18.130	15.690
-18.130	15.690
-18.140	15.690
-18.130	15.700
-18.120	15.700
-18.130	15.700
-18.130	15.710
-18.130	15.690
-18.130	15.700
-18.130	15.700
-18.120	15.700
-18.130	15.700
-18.120	15.690
-18.120	15.700
-18.110	15.710
-18.120	15.700
-18.120	15.700
-18.130	15.700
-18.130	15.690
-18.130	15.700
-18.120	15.700
-18.130	15.700
-18.120	15.690
-18.130	15.690
-18.130	15.690
-18.130	15.700
-18.140	15.680
-18.130	15.680
-18.130	15.690
-18.130	15.700
-18.130	15.700
-18.130	15.700
-18.130	15.690
-18.130	15.690
-18.140	15.680
-18.130	15.700
-18.130	15.700
-18.130	15.710
-18.130	15.700
-18.130	15.690
-18.130	15.690
-18.130	15.690
-18.130	15.680
-18.120	15.670
-18.120	15.690
-18.140	15.690
-18.140	15.690
-18.130	15.700
-18.130	15.700
-18.130	15.690
-18.140	15.690
-18.140	15.710
-18.140	15.720
-18.130	15.720
-18.130	15.710
-18.120	15.710
-18.090	15.730
-18.020	15.740
-17.960	15.760
-17.850	15.800
-17.740	15.840
-17.620	15.890
-17.480	15.950
-17.330	16.000
-17.180	16.070
-17.010	16.130
-16.840	16.230
-16.610	16.300
-16.400	16.410
-16.170	16.490
-15.950	16.580
-15.700	16.660
-15.430	16.780
-15.120	16.880
-14.800	17.000
-14.460	17.120
-14.120	17.240
-13.760	17.320
-13.370	17.440
-12.960	17.560
-12.570	17.680
-12.160	17.790
-11.760	17.910
-11.370	18.020
-10.980	18.110
-10.610	18.210
-10.230	18.310
-9.860	18.410
-9.470	18.510
-9.080	18.590
-8.680	18.670
-8.270	18.760
-7.860	18.830
-7.470	18.910
-7.080	18.960
-6.680	19.040
-6.280	19.110
-5.900	19.180
-5.500	19.240
-5.120	19.300
-4.750	19.360
-4.360	19.420
-3.970	19.480
-3.590	19.540
-3.220	19.580
-2.850	19.620
-2.500	19.660
-2.170	19.700
-1.840	19.730
-1.500	19.750
-1.150	19.790
-0.810	19.800
-0.480	19.800
-0.180	19.810
0.120	19.840
0.420	19.840
0.680	19.840
0.960	19.850
1.200	19.840
1.440	19.840
1.660	19.850
1.870	19.850
2.070	19.860
2.240	19.860
2.380	19.870
2.490	19.880
2.580	19.890
2.650	19.890
2.710	19.890
2.740	19.900
2.770	19.900
2.800	19.910
2.830	19.910
2.840	19.900
2.850	19.920
2.870	19.900
2.880	19.930
2.890	19.930
2.890	19.940
2.890	19.930
2.900	19.930
2.910	19.930
2.910	19.930
2.900	19.940
2.910	19.940
2.920	19.940
2.920	19.930
2.920	19.930
2.930	19.940
2.940	19.940
2.950	19.960
2.940	19.950
2.950	19.940
2.950	19.940
2.950	19.940
2.950	19.940
2.950	19.940
2.970	19.950
2.970	19.940
2.970	19.950
2.960	19.950
2.960	19.940
2.970	19.950
2.960	19.960
2.960	19.960
2.960	19.960
2.970	19.950
2.990	19.950
2.980	19.960
2.980	19.960
2.990	19.970
3.000	19.960
2.990	19.960
2.990	19.950
2.990	19.950
2.990	19.940
3.000	19.960
3.000	19.970
2.990	19.950
3.000	19.940
3.010	19.950
3.010	19.950
3.010	19.940
3.030	19.940
3.030	19.950
3.020	19.950
3.020	19.950
3.030	19.950
3.040	19.960
3.040	19.960
3.030	19.960
3.030	19.960
3.030	19.970
3.040	19.970
3.040	19.970
3.040	19.970
3.050	19.960
3.050	19.960
3.050	19.950
3.060	19.950
3.060	19.950
3.060	19.950
3.070	19.950
3.080	19.960
3.090	19.960
3.090	19.960
3.090	19.950
3.090	19.950
3.100	19.950
3.090	19.950
3.090	19.940
3.090	19.950
3.100	19.950
3.100	19.940
3.120	19.960
3.120	19.960
3.130	19.960
3.130	19.960
3.130	19.960
3.130	19.960
3.130	19.950
3.130	19.960
3.130	19.950
3.120	19.940
3.120	19.940
3.130	19.950
3.140	19.950
3.150	19.950
3.140	19.940
3.140	19.950
3.140	19.960
3.140	19.960
3.150	19.960
3.150	19.950
3.150	19.940
3.160	19.930
3.170	19.950
3.160	19.950
3.160	19.960
3.170	19.960
3.160	19.970
3.170	19.960
3.170	19.970
3.170	19.960
3.160	19.960
3.170	19.960
3.170	19.960
3.170	19.970
3.170	19.970
3.180	19.960
3.180	19.960
3.180	19.960
3.190	19.960
3.190	19.970
3.190	19.960
3.190	19.950
3.180	19.950
3.190	19.950
3.200	19.960
3.200	19.960
3.190	19.950
3.200	19.950
3.200	19.950
3.190	19.940
3.180	19.950
3.190	19.940
3.200	19.940
3.210	19.950
3.210	19.950
3.210	19.950
3.210	19.950
3.200	19.960
3.220	19.960
3.220	19.950
3.210	19.940
3.200	19.950
3.210	19.960
3.210	19.970
3.220	19.960
3.220	19.950
3.220	19.950
3.230	19.950
3.220	19.960
3.210	19.960
3.210	19.960
3.210	19.950
3.210	19.950
3.220	19.950
3.220	19.960
3.220	19.960
3.210	19.940
3.220	19.940
3.220	19.950
3.220	19.960
3.220	19.960
3.230	19.960
3.230	19.970
3.230	19.960
3.230	19.960
3.220	19.960
3.230	19.960
3.240	19.950
3.230	19.960
3.230	19.960
3.240	19.970
3.220	19.960
3.230	19.950
3.220	19.950
3.230	19.960
3.230	19.960
3.230	19.960
3.230	19.950
3.230	19.960
3.220	19.950
3.220	19.940
3.210	19.960
3.210	19.950
3.220	19.940
3.210	19.950
3.220	19.940
3.230	19.960
3.240	19.960
3.230	19.960
3.220	19.960
3.220	19.950
3.220	19.950
3.220	19.950
3.230	19.970
3.230	19.960
3.220	19.950
3.220	19.950
3.230	19.950
3.230	19.960
3.230	19.950
3.220	19.970
3.230	19.970
3.230	19.960
3.220	19.940
3.220	19.950
3.210	19.960
3.220	19.960
3.210	19.960
3.210	19.950
3.220	19.940
3.220	19.950
3.220	19.960
3.230	19.950
3.230	19.960
3.220	19.960
3.230	19.950
3.230	19.950
3.230	19.950
3.220	19.960
3.230	19.960
3.230	19.970
3.230	19.950
3.220	19.940
3.220	19.960
3.210	19.960
3.220	19.940
3.230	19.950
3.230	19.960
3.240	19.960
3.240	19.960
3.240	19.950
3.240	19.950
3.230	19.960
3.220	19.950
3.210	19.940
3.210	19.950
3.220	19.950
3.220	19.950
3.220	19.950
3.230	19.950
3.230	19.950
3.220	19.950
3.210	19.960
3.210	19.970
3.220	19.970
3.220	19.960
3.220	19.950
3.230	19.960
3.220	19.970
3.220	19.960
3.210	19.950
3.220	19.960
3.220	19.950
3.210	19.970
3.220	19.960
3.210	19.960
3.230	19.950
3.220	19.960
3.220	19.950
3.230	19.940
3.220	19.940
3.220	19.950
3.220	19.950
3.210	19.950
3.200	19.950
3.200	19.950
3.200	19.950
3.190	19.950
3.190	19.950
3.190	19.960
3.200	19.960
3.190	19.960
3.200	19.950
3.200	19.950
3.200	19.940
3.210	19.950
3.220	19.950
3.200	19.940
3.200	19.940
3.210	19.950
3.200	19.950
3.210	19.940
3.210	19.940
3.210	19.950
3.190	19.930
3.190	19.930
3.200	19.950
3.200	19.940
3.190	19.940
3.190	19.940
3.200	19.940
3.200	19.920
3.190	19.930
3.180	19.940
3.180	19.940
3.180	19.940
3.180	19.930
3.170	19.940
3.170	19.950
3.170	19.940
3.170	19.930
3.190	19.960
3.180	19.950
3.180	19.940
3.180	19.940
3.200	19.940
3.190	19.930
3.210	19.930
3.190	19.930
3.190	19.930
3.190	19.940
3.190	19.930
3.180	19.930
3.180	19.940
3.170	19.940
3.180	19.940
3.180	19.940
3.180	19.940
3.180	19.940
3.190	19.940
3.180	19.950
3.190	19.950
3.180	19.940
3.180	19.950
3.180	19.940
3.170	19.950
3.170	19.950
3.190	19.940
3.180	19.950
3.180	19.950
3.180	19.950
3.180	19.950
3.170	19.940
3.180	19.940
3.180	19.940
3.180	19.940
3.180	19.960
3.180	19.960
3.170	19.960
3.170	19.960
3.160	19.950
3.170	19.940
3.160	19.950
3.160	19.950
3.170	19.950
3.170	19.950
3.170	19.950
3.170	19.950
3.170	19.960
3.160	19.950
3.160	19.950
3.160	19.950
3.160	19.950
3.160	19.940
3.160	19.950
3.160	19.950
3.160	19.950
3.180	19.950
3.170	19.940
3.180	19.940
3.180	19.940
3.180	19.950
3.190	19.960
3.190	19.950
3.180	19.940
3.180	19.960
3.180	19.960
3.170	19.960
3.170	19.940
3.170	19.940
3.180	19.950
3.170	19.960
3.180	19.950
3.170	19.940
3.170	19.940
3.170	19.940
3.160	19.950
3.170	19.960
3.170	19.950
3.180	19.950
3.180	19.950
3.180	19.940
3.180	19.940
3.180	19.950
3.170	19.960
3.170	19.960
3.160	19.960
3.160	19.950
3.160	19.960
3.160	19.950
3.170	19.960
3.180	19.970
3.170	19.950
3.170	19.960
3.180	19.950
3.170	19.950
3.160	19.950
3.170	19.950
3.170	19.960
3.170	19.960
3.170	19.960
3.170	19.960
3.160	19.970
3.160	19.960
3.160	19.970
3.170	19.960
3.170	19.960
3.160	19.950
3.160	19.960
3.170	19.980
3.180	19.970
3.170	19.960
3.160	19.960
3.170	19.970
3.160	19.960
3.150	19.960
3.150	19.960
3.150	19.950
3.160	19.940
3.160	19.950
3.160	19.960
3.170	19.970
3.160	19.960
3.170	19.970
3.170	19.960
3.160	19.960
3.150	19.960
3.140	19.960
3.150	19.960
3.150	19.960
3.150	19.960
3.150	19.950
3.160	19.960
3.140	19.970
3.140	19.970
3.130	19.970
3.140	19.960
3.140	19.960
3.130	19.960
3.140	19.960
3.130	19.960
3.130	19.970
3.140	19.960
3.150	19.960
3.150	19.970
3.150	19.960
3.150	19.960
3.150	19.960
3.150	19.970
3.140	19.960
3.140	19.970
3.130	19.960
3.130	19.960
3.130	19.970
3.140	19.970
3.140	19.970
3.140	19.980
3.130	19.970
3.140	19.960
3.140	19.970
3.140	19.970
3.150	19.980
3.140	19.980
3.130	19.970
3.140	19.970
3.140	19.970
3.140	19.970
3.150	19.960
3.150	19.970
3.130	19.960
3.130	19.970
3.130	19.980
3.130	19.970
3.130	19.980
3.130	19.980
3.140	19.970
3.130	19.980
3.130	19.990
3.110	19.980
3.120	19.980
3.120	19.980
3.130	19.980
3.140	19.970
3.150	19.980
3.140	19.980
3.140	19.980
3.140	19.970
3.140	19.970
3.140	19.970
3.130	19.970
3.140	19.970
3.140	19.980
3.140	19.970
3.130	19.970
3.130	19.980
3.130	19.980
3.130	19.970
3.130	19.970
3.130	19.970
3.120	19.960
3.130	19.960
3.130	19.950
3.130	19.970
3.130	19.980
3.140	19.980
3.130	19.980
3.130	19.970
3.130	19.980
3.130	19.970
3.130	19.980
3.130	19.990
3.130	19.980
3.140	19.980
3.150	19.970
3.130	19.970
3.130	19.960
3.130	19.970
3.130	19.970
3.130	19.970
3.130	19.980
3.130	19.980
3.130	19.980
3.130	19.980
3.130	19.980
3.130	19.980
3.130	19.970
3.130	19.970
3.110	19.970
3.110	19.970
3.130	19.970
3.130	19.980
3.130	19.970
3.130	19.980
3.130	19.980
3.130	19.970
3.130	19.970
3.120	19.990
3.120	19.980
3.120	19.980
3.120	19.980
3.120	19.980
3.110	19.990
3.130	19.990
3.130	19.980
3.130	19.970
3.130	19.980
3.120	19.970
3.100	19.960
3.110	19.970
3.110	19.980
3.100	19.980
3.110	19.980
3.110	19.970
3.110	19.980
3.120	19.980
3.110	19.970
3.110	19.980
3.110	19.970
3.100	19.980
3.090	19.970
3.100	19.980
3.100	19.980
3.100	19.970
3.110	19.970
3.110	19.970
3.110	19.960
3.090	19.970
3.090	19.960
3.100	19.970
3.100	19.970
3.110	19.970
3.110	19.970
3.110	19.970
3.110	19.980
3.100	19.970
3.100	19.970
3.100	19.960
3.100	19.970
3.110	19.970
3.110	19.970
3.110	19.980
3.130	19.970
3.120	19.960
3.110	19.960
3.090	19.980
3.090	19.980
3.090	19.970
3.080	19.970
3.080	19.970
3.080	19.970
3.090	19.980
3.100	19.980
3.080	19.990
3.090	19.990
3.080	19.990
3.050	19.990
2.980	19.990
2.850	19.990
2.680	19.990
2.450	19.990
2.170	19.990
1.850	19.990
1.470	19.990
1.100	19.990
0.750	19.990
0.400	19.990
0.070	19.990
-0.210	19.990
-0.460	19.990
-0.680	19.990
-0.860	19.990
-1.030	19.990
-1.170	19.990
-1.320	19.990
-1.450	19.990
-1.560	19.990
-1.660	19.990
-1.780	19.990
-1.860	19.990
-1.930	19.990
-1.980	19.990
-2.030	19.990
-2.050	19.990
-2.080	19.990
-2.090	19.990
-2.110	19.990
-2.120	19.990
-2.130	19.990
-2.120	19.990
-2.110	19.990
-2.120	19.990
-2.120	19.990
-2.130	19.990
-2.130	19.990
-2.110	19.990
-2.110	19.990
-2.130	19.990
-2.120	19.990
-2.150	19.990
-2.140	19.990
-2.150	19.990
-2.150	19.990
-2.150	19.990
-2.150	19.990
-2.140	19.990
-2.140	19.990
-2.160	19.990
-2.150	19.990
-2.150	19.990
-2.150	19.990
-2.160	19.990
-2.150	19.990
-2.170	19.990
-2.170	19.990
-2.170	19.990
-2.170	19.990
-2.150	19.990
-2.150	19.990
-2.160	19.990
-2.150	19.990
-2.140	19.990
-2.150	19.990
-2.160	19.990
-2.160	19.990
-2.170	19.990
-2.170	19.990
-2.170	19.990
-2.170	19.990
-2.180	19.990
-2.180	19.990
-2.180	19.990
-2.170	19.990
-2.170	19.990
-2.170	19.990
-2.160	19.990
-2.170	19.990
-2.170	19.990
-2.160	19.990
-2.170	19.990
-2.170	19.990
-2.150	19.990
-2.160	19.990
-2.160	19.990
-2.150	19.990
-2.130	19.990
-2.140	19.990
-2.150	19.990
-2.150	19.990
-2.160	19.990
-2.150	19.990
-2.150	19.990
-2.150	19.990
-2.160	19.990
-2.170	19.990
-2.160	19.990
-2.160	19.990
-2.160	19.990
-2.160	19.990
-2.160	19.990
-2.160	19.990
-2.150	19.990
-2.150	19.990
-2.150	19.990
-2.160	19.990
-2.150	19.990
-2.160	19.990
-2.150	19.990
-2.140	19.990
-2.140	19.990
-2.130	19.990
-2.140	19.990
-2.130	19.990
-2.120	19.990
-2.130	19.990
-2.130	19.990
-2.140	19.990
-2.150	19.990
-2.160	19.990
-2.150	19.990
-2.150	19.990
-2.150	19.990
-2.150	19.990
-2.140	19.990
-2.140	19.990
-2.130	19.990
-2.130	19.990
-2.130	19.990
-2.130	19.990
-2.130	19.990
-2.130	19.990
-2.140	19.990
-2.140	19.990
-2.150	19.990
-2.150	19.990
-2.130	19.990
-2.120	19.990
-2.120	19.990
-2.130	19.990
-2.130	19.990
-2.110	19.990
-2.130	19.990
-2.130	19.990
-2.130	19.990
-2.120	19.990
-2.120	19.990
-2.130	19.990
-2.130	19.990
-2.130	19.990
-2.130	19.990
-2.130	19.990
-2.110	19.990
-2.130	19.990
-2.130	19.990
-2.120	19.990
-2.130	19.990
-2.130	19.990
-2.130	19.990
-2.130	19.990
-2.130	19.990
-2.110	19.990
-2.100	19.990
-2.110	19.990
-2.110	19.990
-2.100	19.990
-2.110	19.990
-2.130	19.990
-2.130	19.990
-2.130	19.990
-2.120	19.990
-2.130	19.990
-2.120	19.990
-2.110	19.990
-2.110	19.990
-2.120	19.990
-2.120	19.990
-2.130	19.990
-2.130	19.990
-2.160	19.990
-2.220	19.990
-2.290	19.990
-2.430	19.990
-2.630	19.990
-2.840	19.990
-3.090	19.990
-3.340	19.990
-3.600	19.990
-3.880	19.990
-4.150	19.990
-4.430	19.990
-4.670	19.990
-4.910	19.990
-5.120	19.990
-5.280	19.990
-5.430	19.990
-5.530	19.990
-5.610	19.990
-5.640	19.990
-5.680	19.990
-5.690	19.990
-5.690	19.990
-5.680	19.990
-5.680	19.990
-5.670	19.990
-5.650	19.990
-5.630	19.990
-5.630	19.990
-5.630	19.990
-5.620	19.990
-5.590	19.990
-5.590	19.990
-5.590	19.990
-5.590	19.990
-5.600	19.990
-5.610	19.990
-5.610	19.990
-5.620	19.990
-5.630	19.990
-5.620	19.990
-5.610	19.990
-5.610	19.990
-5.620	19.990
-5.620	19.990
-5.620	19.990
-5.630	19.990
-5.620	19.990
-5.620	19.990
-5.640	19.990
-5.640	19.990
-5.640	19.990
-5.640	19.990
-5.640	19.990
-5.630	19.990
-5.630	19.990
-5.630	19.990
-5.630	19.990
-5.640	19.990
-5.640	19.990
-5.640	19.990
-5.630	19.990
-5.630	19.990
-5.640	19.990
-5.650	19.990
-5.630	19.990
-5.630	19.990
-5.650	19.990
-5.650	19.990
-5.640	19.990
-5.650	19.990
-5.650	19.990
-5.640	19.990
-5.650	19.990
-5.640	19.990
-5.650	19.990
-5.650	19.990
-5.640	19.990
-5.640	19.990
-5.640	19.990
-5.640	19.990
-5.640	19.990
-5.650	19.990
-5.640	19.990
-5.630	19.990
-5.640	19.990
-5.640	19.990
-5.650	19.990
-5.660	19.990
-5.660	19.990
-5.640	19.990
-5.630	19.990
-5.640	19.990
-5.640	19.990
-5.640	19.990
-5.640	19.990
-5.640	19.990
-5.640	19.990
-5.650	19.990
-5.650	19.990
-5.640	19.990
-5.650	19.990
-5.650	19.990
-5.640	19.990
-5.650	19.990
-5.660	19.990
-5.660	19.990
-5.670	19.990
-5.670	19.990
-5.660	19.990
-5.650	19.990
-5.650	19.990
-5.640	19.990
-5.650	19.990
-5.650	19.990
-5.640	19.990
-5.640	19.990
-5.650	19.990
-5.660	19.990
-5.660	19.990
-5.670	19.990
-5.650	19.990
-5.660	19.990
-5.660	19.990
-5.650	19.990
-5.650	19.990
-5.650	19.990
-5.650	19.990
-5.660	19.990
-5.660	19.990
-5.670	19.990
-5.650	19.990
-5.660	19.990
-5.660	19.990
-5.660	19.990
-5.650	19.990
-5.660	19.990
-5.660	19.990
-5.660	19.990
-5.660	19.990
-5.650	19.990
-5.650	19.990
-5.640	19.990
-5.640	19.990
-5.650	19.990
-5.660	19.990
-5.650	19.990
-5.650	19.990
-5.660	19.990
-5.660	19.990
-5.660	19.990
-5.640	19.990
-5.640	19.990
-5.650	19.990
-5.650	19.990
-5.650	19.990
-5.660	19.990
-5.680	19.990
-5.670	19.990
-5.670	19.990
-5.670	19.990
-5.670	19.990
-5.660	19.990
-5.660	19.990
-5.670	19.990
-5.670	19.990
-5.670	19.990
-5.670	19.990
-5.670	19.990
[truncated: 102,150 more rows]
